# Supplementary material for: Crystal structure of 4,10-dimeth­oxy-13-methyl-6H,12H-6,12-epimino­dibenzo[b,f][1,5]dioxocine
Source: Acta Crystallogr E Crystallogr Commun. 2017 Feb 21;73(Pt 3):410–2. doi: 10.1107/S2056989017002328 (PMC5347066; doi:10.1107/S2056989017002328)
Supplement: Supplementary file 1 [file e-73-00410-sup1.cif]

##############################################################################
#                                                                            #
# This CIF contains the data in a paper accepted for publication in          #
# Acta Crystallographica Section E. It conforms to the requirements of       #
# Notes for Authors for Acta Crystallographica Section E, and has been       #
# peer reviewed under the auspices of the IUCr Commission on Journals.       #
#                                                                            #
# Full details of the Crystallographic Information File format               #
# are given in the paper "The Crystallographic Information File (CIF):       #
# a New Standard Archive File for Crystallography" by S. R. Hall, F. H.      #
# Allen and I. D. Brown [Acta Cryst. (1991), A47, 655-685].                  #
#                                                                            #
# The current version of the core CIF dictionary is obtainable from          #
# ftp://ftp.iucr.org/pub/cif_core.dic.                                       #
#                                                                            #
# Software is freely available for graphical display of the structure(s)     #
# in this CIF. For information consult the CIF software page                 #
# http://www.iucr.org/resources/cif/software.                                #
#                                                                            #
# This file may be used for bona fide research purposes within the           #
# scientific community so long as proper attribution is given to the journal # 
# article from which it was obtained.                                        #
#                                                                            #
##############################################################################
data_I
_audit_creation_method     'WinGX routine CIF_UPDATE'
_publ_section_title
;\
Crystal structure of
4,10-dimethoxy-13-methyl-6<i>H</i>,12<i>H</i>-6,12-epiminodibenzo[<i>b</i>,\
<i>f</i>][1,5]dioxocine
;
_publ_section_title_footnote     .
_publ_section_synopsis
;
The Schiff base molecule is transformed into a substituted
dibenzoimino[1,5]dioxocin compound featuring a folded butterfly-like
conformation with a dihedral angle of 84.72 (7)\% between the benzene rings.
;
_chemical_name_systematic
;\
4,10-Dimethoxy-13-methyl-6<i>H</i>,12<i>H</i>-6,12-\
epiminodibenzo[<i>b</i>,<i>f</i>][1,5]dioxocine
;
_chemical_formula_moiety     'C17 H17 N O4'
_chemical_formula_sum     'C17 H17 N O4'
_chemical_formula_iupac     'C17 H17 N O4'
_chemical_formula_weight     299.31
_symmetry_cell_setting     triclinic
_symmetry_space_group_name_H-M     'P -1'
_symmetry_space_group_name_Hall     '-P 1'
loop_
    _symmetry_equiv_pos_as_xyz
    'x, y, z'
    '-x, -y, -z'
_cell_length_a     6.9956(5)
_cell_length_b     8.8589(6)
_cell_length_c     12.0938(9)
_cell_angle_alpha     93.980(6)
_cell_angle_beta     106.603(7)
_cell_angle_gamma     102.133(6)
_cell_volume     695.46(9)
_cell_formula_units_Z     2
_cell_measurement_reflns_used     2735
_cell_measurement_theta_min     3.857
_cell_measurement_theta_max     67.096
_cell_measurement_temperature     100(2)
_exptl_crystal_description     plate
_exptl_crystal_colour     brown
_exptl_crystal_size_max     0.18
_exptl_crystal_size_mid     0.06
_exptl_crystal_size_min     0.04
_exptl_crystal_density_diffrn     1.429
_exptl_crystal_F_000     316
_exptl_absorpt_coefficient_mu     0.842
_exptl_absorpt_correction_type     multi-scan
_exptl_absorpt_process_details
;
(CrysAlis PRO; Rigaku OD, 2015)
;
_exptl_absorpt_correction_T_min     0.81756
_exptl_absorpt_correction_T_max     1
_diffrn_ambient_temperature     100(2)
_diffrn_radiation_type     CuK\a
_diffrn_radiation_wavelength     1.54184
_diffrn_radiation_monochromator     mirror
_diffrn_measurement_device_type     'Oxford Diffraction Gemini'
_diffrn_measurement_device     'four-circle diffractometer'
_diffrn_measurement_method     '\w scans'
_diffrn_detector_area_resol_mean     10.4738
_diffrn_reflns_number     5235
_diffrn_reflns_av_R_equivalents     0.0266
_diffrn_reflns_theta_min     3.851
_diffrn_reflns_theta_max     67.242
_diffrn_reflns_theta_full     67.243
_diffrn_measured_fraction_theta_max     0.981
_diffrn_measured_fraction_theta_full     0.981
_diffrn_reflns_limit_h_min     -8
_diffrn_reflns_limit_h_max     8
_diffrn_reflns_limit_k_min     -9
_diffrn_reflns_limit_k_max     10
_diffrn_reflns_limit_l_min     -12
_diffrn_reflns_limit_l_max     14
_reflns_number_total     2456
_reflns_number_gt     2147
_reflns_threshold_expression     'I > 2\s(I)'
_refine_ls_structure_factor_coef     Fsqd
_refine_ls_matrix_type     full
_refine_ls_R_factor_all     0.0459
_refine_ls_R_factor_gt     0.0406
_refine_ls_wR_factor_gt     0.1139
_refine_ls_wR_factor_ref     0.1206
_refine_ls_goodness_of_fit_ref     1.065
_refine_ls_restrained_S_all     1.065
_refine_ls_number_reflns     2456
_refine_ls_number_parameters     202
_refine_ls_number_restraints     0
_refine_ls_hydrogen_treatment     constr
_refine_ls_weighting_scheme     calc
_refine_ls_weighting_details
              'w=1/[\s^2^(Fo^2^)+(0.0737P)^2^+0.1321P] where P=(Fo^2^+2Fc^2^)/3'
_atom_sites_solution_hydrogens     geom
_refine_ls_shift/su_max     0
_refine_ls_shift/su_mean     0
_refine_diff_density_max     0.222
_refine_diff_density_min     -0.249
_refine_ls_extinction_method     none
loop_
    _atom_type_symbol
    _atom_type_description
    _atom_type_scat_dispersion_real
    _atom_type_scat_dispersion_imag
    _atom_type_scat_source
    C C 0.0181 0.0091 'International Tables Vol C Tables 4.2.6.8 and 6.1.1.4'
    H H 0 0 'International Tables Vol C Tables 4.2.6.8 and 6.1.1.4'
    N N 0.0311 0.018 'International Tables Vol C Tables 4.2.6.8 and 6.1.1.4'
    O O 0.0492 0.0322 'International Tables Vol C Tables 4.2.6.8 and 6.1.1.4'
_computing_data_collection
;
CrysAlis PRO (Rigaku OD, 2015)
;
_computing_cell_refinement
;
CrysAlis PRO (Rigaku OD, 2015)
;
_computing_data_reduction
;
CrysAlis PRO (Rigaku OD, 2015)
;
_computing_structure_solution
;
SHELXT (Sheldrick, 2015a)
;
_computing_structure_refinement
;
SHELXL2014 (Sheldrick, 2015b)
;
_computing_molecular_graphics
;
DIAMOND (Brandenburg, 1999) and Mercury (Macrae <i>et al.</i>,
2006)
;
_computing_publication_material
;
WinGX (Farrugia, 1999)
;
loop_
    _atom_site_type_symbol
    _atom_site_label
    _atom_site_fract_x
    _atom_site_fract_y
    _atom_site_fract_z
    _atom_site_U_iso_or_equiv
    _atom_site_adp_type
    _atom_site_calc_flag
    _atom_site_occupancy
    _atom_site_disorder_assembly
    _atom_site_disorder_group
    C C1 0.8680(3) 0.77719(18) 0.96792(13) 0.0272(4) Uani d 1 . .
    H H1A 1.0173 0.8034 1.0043 0.041 Uiso calc 1 . .
    H H1B 0.802 0.8059 1.0249 0.041 Uiso calc 1 . .
    H H1C 0.8334 0.8345 0.9014 0.041 Uiso calc 1 . .
    N N1 0.7947(2) 0.60859(15) 0.92762(11) 0.0239(3) Uani d 1 . .
    C C11 0.6973(2) 0.64283(16) 0.69544(13) 0.0208(3) Uani d 1 . .
    O O11 0.89314(15) 0.63442(12) 0.75392(9) 0.0216(3) Uani d 1 . .
    C C12 0.5341(2) 0.60187(17) 0.74052(13) 0.0220(3) Uani d 1 . .
    C C121 0.5761(2) 0.56411(17) 0.86455(13) 0.0234(3) Uani d 1 . .
    H H121 0.5042 0.624 0.9056 0.028 Uiso calc 1 . .
    C C13 0.3363(2) 0.60620(17) 0.67238(14) 0.0248(3) Uani d 1 . .
    H H13 0.2232 0.5779 0.7016 0.03 Uiso calc 1 . .
    C C14 0.3059(2) 0.65148(18) 0.56296(14) 0.0260(4) Uani d 1 . .
    H H14 0.1707 0.6494 0.5159 0.031 Uiso calc 1 . .
    C C15 0.4714(2) 0.70032(17) 0.52068(13) 0.0245(3) Uani d 1 . .
    H H15 0.4492 0.7351 0.4465 0.029 Uiso calc 1 . .
    C C16 0.6678(2) 0.69812(17) 0.58676(13) 0.0217(3) Uani d 1 . .
    O O16 0.84270(16) 0.74649(12) 0.55663(9) 0.0252(3) Uani d 1 . .
    C C161 0.8176(3) 0.80636(19) 0.44818(13) 0.0280(4) Uani d 1 . .
    H H16A 0.7297 0.7244 0.3846 0.042 Uiso calc 1 . .
    H H16B 0.9522 0.8411 0.4367 0.042 Uiso calc 1 . .
    H H16C 0.7536 0.8946 0.4488 0.042 Uiso calc 1 . .
    C C21 0.6140(2) 0.31265(18) 0.82770(12) 0.0214(3) Uani d 1 . .
    O O21 0.50055(16) 0.40035(12) 0.86700(9) 0.0242(3) Uani d 1 . .
    C C22 0.8031(2) 0.37774(17) 0.81425(12) 0.0215(3) Uani d 1 . .
    C C221 0.8989(2) 0.55005(17) 0.85422(13) 0.0218(3) Uani d 1 . .
    H H221 1.0459 0.563 0.9011 0.026 Uiso calc 1 . .
    C C23 0.9039(2) 0.28166(18) 0.76738(13) 0.0232(3) Uani d 1 . .
    H H23 1.033 0.3251 0.7573 0.028 Uiso calc 1 . .
    C C24 0.8164(2) 0.12416(18) 0.73579(13) 0.0241(3) Uani d 1 . .
    H H24 0.8838 0.0603 0.7017 0.029 Uiso calc 1 . .
    C C25 0.6289(2) 0.05727(18) 0.75355(13) 0.0235(3) Uani d 1 . .
    H H25 0.5711 -0.0517 0.7332 0.028 Uiso calc 1 . .
    C C26 0.5290(2) 0.15091(18) 0.80075(13) 0.0225(3) Uani d 1 . .
    O O26 0.34536(17) 0.10158(12) 0.82185(10) 0.0275(3) Uani d 1 . .
    C C261 0.2625(3) -0.06296(19) 0.80651(16) 0.0326(4) Uani d 1 . .
    H H26A 0.2318 -0.1056 0.7247 0.049 Uiso calc 1 . .
    H H26B 0.1359 -0.0843 0.8284 0.049 Uiso calc 1 . .
    H H26C 0.3628 -0.1118 0.8559 0.049 Uiso calc 1 . .
loop_
    _atom_site_aniso_label
    _atom_site_aniso_U_11
    _atom_site_aniso_U_22
    _atom_site_aniso_U_33
    _atom_site_aniso_U_12
    _atom_site_aniso_U_13
    _atom_site_aniso_U_23
    C1 0.0350(9) 0.0211(8) 0.0248(8) 0.0057(7) 0.0094(7) 0.0021(6)
    N1 0.0294(7) 0.0195(7) 0.0237(6) 0.0051(5) 0.0100(5) 0.0035(5)
    C11 0.0217(7) 0.0147(7) 0.0253(7) 0.0047(6) 0.0061(6) 0.0013(5)
    O11 0.0214(5) 0.0201(5) 0.0240(6) 0.0041(4) 0.0077(4) 0.0064(4)
    C12 0.0261(8) 0.0138(7) 0.0270(8) 0.0045(6) 0.0103(6) 0.0020(5)
    C121 0.0282(8) 0.0166(7) 0.0290(8) 0.0064(6) 0.0134(6) 0.0044(6)
    C13 0.0236(8) 0.0165(7) 0.0362(8) 0.0042(6) 0.0129(6) 0.0023(6)
    C14 0.0239(8) 0.0197(8) 0.0331(8) 0.0070(6) 0.0057(6) 0.0027(6)
    C15 0.0294(8) 0.0199(8) 0.0242(7) 0.0073(6) 0.0070(6) 0.0043(6)
    C16 0.0250(7) 0.0158(7) 0.0253(7) 0.0043(6) 0.0099(6) 0.0017(6)
    O16 0.0257(6) 0.0272(6) 0.0250(6) 0.0060(4) 0.0108(4) 0.0084(4)
    C161 0.0327(8) 0.0287(9) 0.0257(8) 0.0077(7) 0.0125(7) 0.0091(6)
    C21 0.0246(7) 0.0202(8) 0.0222(7) 0.0080(6) 0.0094(6) 0.0046(6)
    O21 0.0282(6) 0.0167(6) 0.0330(6) 0.0060(4) 0.0169(5) 0.0052(4)
    C22 0.0240(7) 0.0201(8) 0.0203(7) 0.0054(6) 0.0060(6) 0.0063(6)
    C221 0.0239(7) 0.0205(8) 0.0218(7) 0.0048(6) 0.0075(6) 0.0072(6)
    C23 0.0221(7) 0.0261(8) 0.0240(7) 0.0073(6) 0.0092(6) 0.0075(6)
    C24 0.0281(8) 0.0236(8) 0.0251(7) 0.0125(6) 0.0101(6) 0.0052(6)
    C25 0.0280(8) 0.0176(8) 0.0258(7) 0.0063(6) 0.0089(6) 0.0046(6)
    C26 0.0227(7) 0.0218(8) 0.0249(7) 0.0060(6) 0.0091(6) 0.0065(6)
    O26 0.0277(6) 0.0177(6) 0.0415(6) 0.0035(4) 0.0183(5) 0.0060(4)
    C261 0.0319(9) 0.0183(8) 0.0505(10) 0.0024(7) 0.0196(8) 0.0064(7)
_geom_special_details
;
 All esds (except the esd in the dihedral angle between two l.s. planes)
 are estimated using the full covariance matrix.  The cell esds are taken
 into account individually in the estimation of esds in distances, angles
 and torsion angles; correlations between esds in cell parameters are only
 used when they are defined by crystal symmetry.  An approximate (isotropic)
 treatment of cell esds is used for estimating esds involving l.s. planes.
;
loop_
    _geom_bond_atom_site_label_1
    _geom_bond_atom_site_label_2
    _geom_bond_site_symmetry_2
    _geom_bond_distance
    _geom_bond_publ_flag
    C1 N1 . 1.4716(19) ?
    C1 H1A . 0.98 ?
    C1 H1B . 0.98 ?
    C1 H1C . 0.98 ?
    N1 C221 . 1.433(2) ?
    N1 C121 . 1.454(2) ?
    C11 O11 . 1.3707(18) ?
    C11 C12 . 1.394(2) ?
    C11 C16 . 1.410(2) ?
    O11 C221 . 1.4636(17) ?
    C12 C13 . 1.403(2) ?
    C12 C121 . 1.519(2) ?
    C121 O21 . 1.4413(18) ?
    C121 H121 . 1 ?
    C13 C14 . 1.381(2) ?
    C13 H13 . 0.95 ?
    C14 C15 . 1.395(2) ?
    C14 H14 . 0.95 ?
    C15 C16 . 1.382(2) ?
    C15 H15 . 0.95 ?
    C16 O16 . 1.3675(19) ?
    O16 C161 . 1.4271(18) ?
    C161 H16A . 0.98 ?
    C161 H16B . 0.98 ?
    C161 H16C . 0.98 ?
    C21 O21 . 1.3723(18) ?
    C21 C22 . 1.387(2) ?
    C21 C26 . 1.407(2) ?
    C22 C23 . 1.399(2) ?
    C22 C221 . 1.515(2) ?
    C221 H221 . 1 ?
    C23 C24 . 1.379(2) ?
    C23 H23 . 0.95 ?
    C24 C25 . 1.403(2) ?
    C24 H24 . 0.95 ?
    C25 C26 . 1.381(2) ?
    C25 H25 . 0.95 ?
    C26 O26 . 1.3690(19) ?
    O26 C261 . 1.4286(18) ?
    C261 H26A . 0.98 ?
    C261 H26B . 0.98 ?
    C261 H26C . 0.98 ?
loop_
    _geom_angle_atom_site_label_1
    _geom_angle_atom_site_label_2
    _geom_angle_atom_site_label_3
    _geom_angle_site_symmetry_1
    _geom_angle_site_symmetry_3
    _geom_angle
    _geom_angle_publ_flag
    N1 C1 H1A . . 109.5 ?
    N1 C1 H1B . . 109.5 ?
    H1A C1 H1B . . 109.5 ?
    N1 C1 H1C . . 109.5 ?
    H1A C1 H1C . . 109.5 ?
    H1B C1 H1C . . 109.5 ?
    C221 N1 C121 . . 107.32(12) ?
    C221 N1 C1 . . 114.33(12) ?
    C121 N1 C1 . . 112.09(12) ?
    O11 C11 C12 . . 122.53(13) ?
    O11 C11 C16 . . 116.70(13) ?
    C12 C11 C16 . . 120.76(13) ?
    C11 O11 C221 . . 111.80(11) ?
    C11 C12 C13 . . 118.88(14) ?
    C11 C12 C121 . . 119.41(13) ?
    C13 C12 C121 . . 121.58(13) ?
    O21 C121 N1 . . 108.62(12) ?
    O21 C121 C12 . . 111.51(12) ?
    N1 C121 C12 . . 111.31(12) ?
    O21 C121 H121 . . 108.4 ?
    N1 C121 H121 . . 108.4 ?
    C12 C121 H121 . . 108.4 ?
    C14 C13 C12 . . 120.10(14) ?
    C14 C13 H13 . . 120 ?
    C12 C13 H13 . . 120 ?
    C13 C14 C15 . . 120.80(14) ?
    C13 C14 H14 . . 119.6 ?
    C15 C14 H14 . . 119.6 ?
    C16 C15 C14 . . 119.99(14) ?
    C16 C15 H15 . . 120 ?
    C14 C15 H15 . . 120 ?
    O16 C16 C15 . . 125.65(14) ?
    O16 C16 C11 . . 115.10(13) ?
    C15 C16 C11 . . 119.24(14) ?
    C16 O16 C161 . . 116.22(11) ?
    O16 C161 H16A . . 109.5 ?
    O16 C161 H16B . . 109.5 ?
    H16A C161 H16B . . 109.5 ?
    O16 C161 H16C . . 109.5 ?
    H16A C161 H16C . . 109.5 ?
    H16B C161 H16C . . 109.5 ?
    O21 C21 C22 . . 122.61(14) ?
    O21 C21 C26 . . 116.68(13) ?
    C22 C21 C26 . . 120.72(14) ?
    C21 O21 C121 . . 111.48(11) ?
    C21 C22 C23 . . 119.15(14) ?
    C21 C22 C221 . . 119.33(13) ?
    C23 C22 C221 . . 121.48(13) ?
    N1 C221 O11 . . 111.99(12) ?
    N1 C221 C22 . . 109.13(12) ?
    O11 C221 C22 . . 110.50(11) ?
    N1 C221 H221 . . 108.4 ?
    O11 C221 H221 . . 108.4 ?
    C22 C221 H221 . . 108.4 ?
    C24 C23 C22 . . 120.23(14) ?
    C24 C23 H23 . . 119.9 ?
    C22 C23 H23 . . 119.9 ?
    C23 C24 C25 . . 120.62(14) ?
    C23 C24 H24 . . 119.7 ?
    C25 C24 H24 . . 119.7 ?
    C26 C25 C24 . . 119.59(14) ?
    C26 C25 H25 . . 120.2 ?
    C24 C25 H25 . . 120.2 ?
    O26 C26 C25 . . 125.72(14) ?
    O26 C26 C21 . . 114.69(13) ?
    C25 C26 C21 . . 119.56(14) ?
    C26 O26 C261 . . 116.82(12) ?
    O26 C261 H26A . . 109.5 ?
    O26 C261 H26B . . 109.5 ?
    H26A C261 H26B . . 109.5 ?
    O26 C261 H26C . . 109.5 ?
    H26A C261 H26C . . 109.5 ?
    H26B C261 H26C . . 109.5 ?
loop_
    _geom_hbond_atom_site_label_D
    _geom_hbond_atom_site_label_H
    _geom_hbond_atom_site_label_A
    _geom_hbond_site_symmetry_A
    _geom_hbond_distance_DH
    _geom_hbond_distance_HA
    _geom_hbond_distance_DA
    _geom_hbond_angle_DHA
    C13 H13 O11 1_455 0.95 2.69 3.5616(19) 152.1
    C1 H1B O26 2_667 0.98 2.53 3.508(2) 175.6
_shelx_hkl_file
;
   0   0   1 3480.34 111.674   1
   0   0   1 3498.31 128.948   2
   0   0   2 204968. 1422.52   2
   0   0   2 206379. 1209.95   1
   0   0   3 355709. 1938.34   1
   0   0   3 352701. 2341.83   2
   0   0   4 38544.8 921.693   2
   0   0   4 38896.6 748.500   1
   0   0   5 9015.38 513.146   2
   0   0   5 9665.05 428.450   1
   0   0   6 6997.74 509.000   2
   0   0  -6 7679.62 443.813   4
   0   0   7 29809.4 617.829   6
   0   0   7 32513.9 1203.53   2
   0   0   8 7732.17 404.381  16
   0   0   8 7618.10 324.224  27
   0   0   8 7360.47 335.682   6
   0   0   8 7641.20 427.746  18
   0   0   8 8799.04 360.894   9
   0   0   9 487.519 98.2877  27
   0   0   9 482.183 97.8540   6
   0   0   9 492.468 121.147  16
   0   0   9 516.170 133.908  18
   0   0  10 18178.3 602.529   6
   0   0  10 19246.9 552.024  27
   0   0  11 61.7338 64.2753   6
   0   0  11 188.696 86.3263   8
   0   0  11 124.628 54.5336  27
   0   0  12 1949.14 195.914   6
   0   0  12 1963.37 195.894   8
   0   0  13 193.213 60.5398   6
   0  -1  13 488.390 79.1889  26
   0  -1  13 1595.15 153.696   8
   0  -1  12 3179.32 248.365   8
   0  -1  12 3319.12 253.888   6
   0  -1  11 5498.83 336.412   6
   0  -1  11 5236.83 297.419  27
   0  -1  11 5431.18 348.495   8
   0  -1  10 14636.1 570.219   8
   0  -1  10 14048.0 483.420  27
   0  -1  10 14868.8 540.321   6
   0  -1   9 43.6234 34.4591   6
   0  -1   9 6.19487 45.6633  27
   0  -1   9-11.7359 64.3103   9
   0  -1   8 2543.96 196.383   6
   0  -1   8 2793.38 200.640  27
   0   1  -7 9078.25 538.664   4
   0  -1   7 8571.41 319.414   6
   0   1  -6 20116.8 724.530   4
   0   1  -5 260794. 2401.58   4
   0   1  -4 258577. 2142.66   4
   0   1  -3 144686. 1413.38   4
   0   1  -2 186223. 1360.01   4
   0  -1   1 6536.74 144.430   3
   0   1  -1 6458.82 208.213   4
   0   1   0 180075. 953.013   4
   0   1   1 4037.50 169.466   2
   0   1   1 3899.50 156.984   4
   0   1   2 65748.0 808.764   1
   0   1   2 68549.5 865.717   2
   0   1   3 78128.9 1141.14   2
   0   1   3 75415.0 977.745   1
   0   1   4 130.489 73.3545   2
   0   1   4 96.5953 50.3976   1
   0   1   5 90.6959 58.7295   1
   0   1   5 80.6280 81.8176   2
   0   1   6 22234.6 720.190   1
   0   1   6 20868.3 898.046   2
   0   1   7 7726.87 403.736  18
   0   1   7 7156.53 312.416   6
   0   1   7 7891.20 618.793   2
   0   1   8 3283.10 290.421  18
   0   1   8 3305.23 210.004  27
   0   1   8 3272.12 268.315  16
   0   1   8 2853.59 216.272   6
   0   1   8 3273.18 439.129   2
   0   1   9 669.594 107.511  27
   0   1   9 720.546 125.234   6
   0   1   9 598.811 146.399  18
   0   1   9 685.287 147.596  16
   0   1  10 119.635 103.231  18
   0   1  10 60.0546 55.2842  27
   0   1  10-1.55317 58.6495  16
   0   1  10 53.0440 59.4974   6
   0   1  11 10248.7 460.306   6
   0   1  11 12446.1 663.254  20
   0   1  12 351.765 89.7107   6
   0   1  12 344.947 90.8884   8
   0   1  13 2707.65 198.745   6
   0  -2  13 231.330 84.5779   8
   0  -2  13 190.424 54.8886  26
   0  -2  12 998.675 146.243   8
   0  -2  11 4775.09 329.288   8
   0  -2  11 5516.83 312.631  27
   0  -2  11 5285.31 304.963   9
   0  -2  10 658.102 130.561   8
   0  -2  10 879.947 129.495   9
   0  -2  10 729.216 121.825  27
   0  -2   9 6828.87 333.849  27
   0  -2   9 6946.45 390.900   8
   0  -2   8 17563.7 504.776  27
   0   2  -8 18883.9 860.675   4
   0  -2   8 18465.7 601.766   8
   0   2  -7 110.465 76.5748   4
   0   2  -6 55078.9 1288.31   4
   0   2  -5 260928. 2532.61   4
   0   2  -4 71957.4 1217.84   4
   0   2  -3 1911.33 183.395   4
   0   2  -2 18705.5 505.393   4
   0   2  -1 34078.5 625.503   4
   0  -2   1 35562.3 384.335   3
   0   2   0 61843.1 810.074   4
   0   2   1 706473. 2857.98   2
   0   2   1 701070. 2781.37   4
   0   2   2 326818. 2217.17   2
   0   2   3 4449.27 297.398   2
   0   2   3 4532.81 285.246   1
   0   2   4 15385.9 554.413   1
   0   2   4 14965.4 628.163   2
   0   2   5 25403.9 928.576   2
   0   2   5 27838.2 779.317   1
   0   2   6 1852.64 150.553   6
   0   2   6 1944.88 286.992   2
   0   2   7 1354.61 182.276  18
   0   2   7 1728.89 296.922   2
   0   2   7 1353.28 142.850   6
   0   2   7 1470.50 172.410  16
   0   2   7 1421.96 194.555  24
   0   2   8 5040.52 369.579  18
   0   2   8 4727.21 288.033   6
   0   2   8 5173.68 576.944   2
   0   2   8 5104.45 339.220  16
   0   2   9 2004.46 251.949  18
   0   2   9 2108.05 204.626   6
   0   2   9 1924.51 226.743  16
   0   2  10 65.9902 56.5664   6
   0   2  10 128.140 92.4916  16
   0   2  10 62.9513 85.3013  18
   0   2  11 10845.1 465.087   6
   0   2  11 11600.8 652.242  20
   0   2  12 167.252 56.6862   8
   0   2  12 123.337 57.4428   6
   0   2  12 108.667 76.0782  20
   0  -3  13 16.4080 56.3570   8
   0  -3  13 69.4423 40.5742  26
   0  -3  12 169.770 69.2342   8
   0  -3  12 69.7268 53.9884   9
   0  -3  11 7883.20 380.075   9
   0  -3  11 7850.83 413.686   8
   0  -3  10 125.769 83.1754   8
   0  -3  10 105.973 65.5917  27
   0  -3   9 192.682 93.7335   8
   0  -3   9 105.749 57.5350  27
   0   3  -8 3631.65 402.064   4
   0  -3   8 3754.49 242.444  27
   0  -3   8 3854.68 289.390   8
   0   3  -7 13994.4 737.278   4
   0  -3   7 14001.5 507.023   8
   0  -3   7 14354.5 436.038  27
   0   3  -6 8653.83 536.684   4
   0   3  -5 2889.97 290.650   4
   0   3  -4 98495.0 1563.65   4
   0   3  -3 17571.3 618.856   4
   0  -3   2 13127.2 302.621   3
   0   3  -2 12876.7 498.605   4
   0   3  -1 1351.45 156.366   4
   0   3   0 121865. 1436.97   4
   0   3   1 76223.1 1146.30   4
   0   3   1 74915.0 1125.18   2
   0   3   2 24335.7 699.259   2
   0   3   2 22130.3 659.872   4
   0   3   3 4871.22 347.160   2
   0   3   3 4973.92 346.448   1
   0   3   4 13070.9 629.658   2
   0   3   4 13433.7 589.263   1
   0   3   5 17.0713 30.9496   6
   0   3   5 52.6827 72.6471   2
   0   3   6 4228.67 306.332  18
   0   3   6 4306.42 459.155   2
   0   3   6 3873.59 233.275   6
   0   3   6 4262.19 324.856  24
   0   3   6 4129.77 285.845  16
   0   3   7 1769.10 220.956  18
   0   3   7 1731.65 200.061  16
   0   3   7 1994.66 345.569   2
   0   3   7 1904.46 177.677   6
   0   3   7 1881.79 232.102  24
   0   3   8 779.718 149.474  16
   0   3   8 923.077 136.559   6
   0   3   8 773.955 161.360  18
   0   3   8 880.011 175.103  24
   0   3   9 13.2541 42.9269   6
   0   3   9-40.5937 73.4326  18
   0   3   9 85.1283 72.4967  16
   0   3  10 36.3166 46.0668   6
   0   3  10 104.623 98.1699  18
   0   3  10-131.423 79.2685  16
   0   3  11 447.175 104.099  16
   0   3  11 514.073 149.411  20
   0   3  11 423.653 96.3067   6
   0   3  12 22055.8 573.791   6
   0   3  12 21912.7 752.173  20
   0  -4  13 291.132 68.6990   8
   0  -4  13 10.0390 31.9801  26
   0  -4  12 595.330 109.761   9
   0  -4  12 372.755 83.9172  26
   0  -4  12 445.495 102.201   8
   0  -4  11 782.651 138.329   8
   0  -4  10 62.2727 61.3086   8
   0  -4   9 323.487 110.566   8
   0  -4   9 298.602 89.4157  27
   0  -4   8 1793.47 168.226  17
   0  -4   8 1665.88 191.230   8
   0   4  -8 1328.65 265.317   4
   0  -4   8 1571.56 164.064  27
   0  -4   7 4818.99 310.683   8
   0  -4   7 4955.25 268.390  27
   0   4  -7 4905.09 475.163   4
   0  -4   7 5242.58 274.575  17
   0  -4   6 3303.26 211.159  17
   0  -4   6 3403.52 205.254  27
   0  -4   6 3643.30 250.538   8
   0   4  -6 3299.42 365.427   4
   0   4  -5 31645.8 1061.37   4
   0   4  -4 21643.3 827.782   4
   0   4  -3 45334.1 1139.11   4
   0   4  -2 26130.2 832.245   4
   0   4  -1 74486.6 1367.42   4
   0   4   0 193589. 2166.19   4
   0   4   0 196828. 2037.67   2
   0   4   1 1443.53 188.883   2
   0   4   1 1443.11 193.046   4
   0   4   2 267230. 2681.73   2
   0   4   2 273505. 2672.70   4
   0   4   3 1618.90 230.588   2
   0   4   3 2142.48 270.576   1
   0   4   4 12583.5 682.738   2
   0   4   5 164.802 96.6355  18
   0   4   5 102.195 54.1501   6
   0   4   5 132.654 78.5877   2
   0   4   5 140.914 82.2123  11
   0   4   5 206.782 83.0735  16
   0   4   6 2112.76 343.412   2
   0   4   6 2249.91 190.656   6
   0   4   6 2266.75 253.994  24
   0   4   6 2145.22 232.271  18
   0   4   6 2574.13 245.148  16
   0   4   7 896.502 174.584  24
   0   4   7 571.976 196.751   2
   0   4   7 800.375 151.148  16
   0   4   7 723.190 120.825   6
   0   4   7 874.663 170.910  18
   0   4   8 5662.13 415.437  24
   0   4   8 5672.61 375.272  16
   0   4   8 5828.32 417.935  18
   0   4   8 6064.05 348.900   6
   0   4   9 14913.8 548.566   6
   0   4   9 13970.5 577.845  16
   0   4   9 13924.6 644.683  18
   0   4  10 399.079 93.4703   6
   0   4  10 488.710 133.948  18
   0   4  10 393.411 105.517  16
   0   4  10 266.949 122.285  20
   0   4  11 10874.6 568.544  20
   0   4  11 10721.5 411.969   6
   0   4  11 9847.53 399.375  16
   0  -5  12 385.705 78.6657  26
   0  -5  12 646.628 119.719   8
   0  -5  12 470.111 86.0152   9
   0  -5  11 555.922 106.630  26
   0  -5  11 665.411 131.243   8
   0  -5  10 6301.03 376.814   8
   0  -5   9 2782.35 257.940   8
   0  -5   9 2971.19 225.162  17
   0  -5   8 4981.07 338.096   8
   0  -5   8 5300.17 303.414  17
   0  -5   7 26782.3 666.472  17
   0  -5   7 26678.3 752.503   8
   0   5  -6 799.325 204.746   4
   0  -5   6 786.870 113.220  17
   0  -5   6 846.872 137.383   8
   0   5  -5 70215.0 1758.45   4
   0  -5   5 70665.6 1015.73  17
   0  -5   5 69966.7 1125.41   8
   0   5  -4 53746.4 1477.93   4
   0  -5   4 55532.3 873.496  17
   0  -5   4 53691.7 949.214   8
   0   5  -3 60365.1 1505.69   4
   0   5  -2 50462.7 1330.76   4
   0   5  -1 38785.1 1041.36   2
   0   5  -1 35983.1 1104.70   4
   0   5   0 5061.67 382.234   2
   0   5   0 4294.39 379.000   4
   0   5   1 7999.72 514.708   4
   0   5   1 8513.09 501.771   2
   0   5   2 12918.6 662.193  11
   0   5   2 11299.2 620.031   2
   0   5   2 11828.5 528.899  23
   0   5   3 1177.64 222.534  11
   0   5   3 1126.41 179.565  23
   0   5   3 775.341 169.947   2
   0   5   4 10632.1 500.563  16
   0   5   4 12065.7 723.167  11
   0   5   4 10774.6 686.563   2
   0   5   4 10520.6 541.061  23
   0   5   4 9656.78 460.195  18
   0   5   5 307.665 136.711   2
   0   5   5 448.859 117.117  16
   0   5   5 355.352 111.148  18
   0   5   5 521.777 179.579  11
   0   5   6 1211.37 275.259  11
   0   5   6 977.003 168.841  16
   0   5   6 1085.65 175.915  18
   0   5   6 973.663 184.828  24
   0   5   7 6394.74 396.191  16
   0   5   7 7376.26 376.237   6
   0   5   7 6693.31 440.748  18
   0   5   7 6456.59 439.430  24
   0   5   8 995.910 189.533  24
   0   5   8 994.517 181.296  18
   0   5   8 997.612 158.162  16
   0   5   8 1025.20 147.224   6
   0   5   9 2390.49 230.537  16
   0   5   9 2215.37 296.207  20
   0   5   9 2560.28 268.805  18
   0   5   9 2511.31 215.958   6
   0   5  10 668.692 101.221   6
   0   5  10 592.138 108.911  16
   0   5  10 636.178 146.969  20
   0   5  10 682.403 143.682  18
   0   5  11 3072.07 268.336  20
   0  -6  12 1263.59 129.054   9
   0  -6  11 296.900 70.1343  26
   0   6 -11 80.9675 59.5327  13
   0   6 -10 749.163 159.614  13
   0  -6  10 1290.54 145.445  26
   0  -6  10 1110.86 161.829   8
   0  -6   9 2857.22 219.778  26
   0  -6   9 2651.72 248.410   8
   0  -6   9 2881.62 222.315  17
   0  -6   8 2939.20 233.567  17
   0  -6   8 2764.90 260.231   8
   0  -6   7 586.323 110.484  17
   0  -6   7 515.303 121.718   8
   0  -6   6 12334.8 467.460  17
   0  -6   6 11858.6 519.920   8
   0   6  -5 22637.4 1103.28   4
   0  -6   5 18786.4 571.319  17
   0   6  -4 25895.1 794.227  13
   0  -6   4 24537.5 634.880  17
   0   6  -4 26274.8 1148.64   4
   0   6  -3 14542.9 836.303   4
   0   6  -3 15889.3 600.565  13
   0  -6   3 15003.2 485.118  17
   0  -6   2 2485.67 194.037  17
   0   6  -2 3125.16 355.780  11
   0   6  -2 2421.15 329.349   4
   0   6  -2 2402.24 233.767  13
   0  -6   1 1291.20 136.178  17
   0   6  -1 837.139 198.888   4
   0   6  -1 1120.14 157.468  13
   0   6  -1 1507.25 250.285  11
   0   6   0 33187.9 831.951  13
   0   6   0 34849.0 1180.08  11
   0   6   1 66945.9 1669.92  11
   0   6   2 1730.32 231.269  23
   0   6   2 1861.12 295.004  11
   0   6   3 38196.5 927.889  18
   0   6   3 37143.3 1054.52  23
   0   6   4 2984.55 276.737  18
   0   6   4 2392.27 281.575  23
   0   6   4 3165.98 405.690  11
   0   6   4 3077.72 291.936  16
   0   6   5 3786.78 316.413  16
   0   6   5 3720.44 320.577  18
   0   6   5 4392.15 503.862  11
   0   6   6 7895.40 488.805  24
   0   6   6 8049.58 474.158  18
   0   6   6 7689.08 435.796  16
   0   6   7 874.779 166.468  18
   0   6   7 1155.82 230.207  20
   0   6   7 1125.45 173.538  16
   0   6   7 1177.80 205.072  24
   0   6   8 830.523 142.741  16
   0   6   8 772.820 180.521  20
   0   6   8 695.265 151.299  24
   0   6   8 761.108 157.841  18
   0   6   9 1058.65 160.951  18
   0   6   9 1050.11 136.619  16
   0   6   9 1194.57 196.291  20
   0   6  10 5977.87 366.914  20
   0   7 -11 194.660 82.4740  13
   0   7 -10-0.35147 54.3865  13
   0  -7   9-46.9448 47.8142  17
   0   7  -9 27.8039 48.7970  13
   0  -7   8 18337.8 571.770  17
   0   7  -8 19243.8 749.768  13
   0   7  -7 5.01149 58.0374  13
   0  -7   7-14.2267 41.5522  17
   0  -7   6 4.21629 50.2752  17
   0   7  -6 24.8396 57.0553  13
   0   7  -5 30954.3 935.843  13
   0  -7   5 29680.6 752.965  17
   0  -7   4 32665.5 778.626  17
   0   7  -4 35034.9 968.789  13
   0  -7   3 4023.23 271.391  17
   0   7  -3 3954.44 321.964  13
   0   7  -2 13515.3 867.554   4
   0   7  -2 14382.1 597.887  13
   0  -7   2 13628.3 485.974  17
   0   7  -1 207.139 124.105   4
   0   7  -1-106.580 101.252  11
   0   7  -1-19.5163 65.1241  13
   0  -7   1 148.035 61.7271  17
   0   7   0 470.767 183.881  11
   0   7   1-16.0055 97.0488  11
   0   7   1-40.1164 92.4019  23
   0   7   2 4054.04 474.367  11
   0   7   2 3836.41 358.323  23
   0   7   3 7519.12 658.735  11
   0   7   3 6480.29 464.365  23
   0   7   3 7308.09 458.973  16
   0   7   4 151.293 111.296  16
   0   7   4 87.0087 99.9459  11
   0   7   4-53.3486 71.6072  23
   0   7   5 8641.32 719.117  11
   0   7   5 7502.50 471.347  24
   0   7   5 7583.07 439.046  16
   0   7   5 7644.02 441.527  18
   0   7   6 558.808 118.118  16
   0   7   6 587.982 132.872  18
   0   7   6 781.883 180.152  20
   0   7   6 504.954 142.445  24
   0   7   6 739.008 236.932  11
   0   7   7 338.704 112.814  20
   0   7   7 122.678 99.1233  18
   0   7   7 96.1020 83.9908  24
   0   7   7 70.9601 65.3095  16
   0   7   8 120.665 57.7795  18
   0   7   8-9.12732 57.9956  20
   0   7   8 94.4059 54.4373  16
   0   8 -10 6536.47 338.032  13
   0   8  -9 869.080 156.221  13
   0   8  -8 3484.54 305.300  13
   0  -8   7 22.3167 44.0590  17
   0   8  -7 41.6525 72.9717  13
   0   8  -6 3262.55 302.617  13
   0  -8   6 3021.86 238.351  17
   0   8  -5 1128.14 173.817  13
   0  -8   5 1092.53 149.717  17
   0  -8   4 5916.99 334.430  17
   0   8  -4 6150.16 409.827  13
   0  -8   3 10342.3 437.810  17
   0   8  -3 10592.4 531.169  13
   0   8  -2 8162.60 467.469  13
   0  -8   2 8096.67 377.978  17
   0   8  -1 1428.64 300.204  11
   0   8   0 682.908 221.557  11
   0   8   0 477.561 153.093  23
   0   8   1 1189.44 207.427  23
   0   8   1 1346.34 303.195  11
   0   8   2 196.831 97.6062  23
   0   8   2 106.335 71.8899  16
   0   8   3 2430.86 285.906  23
   0   8   3 2741.76 412.685  11
   0   8   3 2639.32 266.036  16
   0   8   4 768.268 245.624  11
   0   8   4 742.627 145.459  16
   0   8   5 558.867 132.648  24
   0   8   5 468.953 114.157  16
   0   8   6 1027.70 136.612  16
   0   8   6 1061.29 157.549  24
   0   8   7 537.784 101.274  24
   0   9  -8 155.640 66.9220  13
   0   9  -7 14433.7 540.241  13
   0   9  -6-2.45384 59.9874  13
   0   9  -5 485.019 114.674  13
   0   9  -4 4829.63 344.937  13
   0   9  -3 252.573 89.4474  13
   0   9  -2 3968.83 475.945  11
   0   9  -1 1990.96 338.303  11
   0   9  -1 2193.95 263.038  23
   0   9   0 4419.10 363.061  23
   0   9   0 5151.31 548.529  11
   0   9   1 199.958 101.913  23
   0   9   1 213.464 136.126  11
   0   9   1 129.077 75.3617  16
   0   9   2 4537.21 506.816  11
   0   9   2 4225.34 313.676  16
   0   9   2 4328.15 350.706  23
   0   9   3 143.099 82.6991  16
   0   9   4 477.803 108.274  24
   0   9   4 530.904 106.153  16
   0   9   5-61.8803 45.8009  24
   0  10  -5 866.947 139.161  23
   0  10  -4 2068.62 207.623  23
   0  10  -3 1185.20 165.811  23
   0  10  -2 2739.36 247.255  23
   0  10  -1 97.0282 70.7618  16
   0  10  -1 250.465 91.4484  23
   0  10   0 1181.42 170.399  23
   0  10   0 1152.62 159.908  16
   0  10   1 1143.68 144.010  16
  -1  10   3 1907.13 172.924  16
  -1  10   2 74.8858 61.7325  16
  -1  10   1-46.5033 54.6439  23
  -1  10   1 20.1293 58.8450  16
  -1  10   0 2614.11 243.486  16
  -1  10   0 3173.62 274.045  23
  -1  10  -1 6648.12 392.977  23
  -1  10  -2 88.7192 63.0532  23
  -1  10  -2 375.540 83.1834  13
  -1  10  -3 323.861 94.7000  13
  -1  10  -3 211.935 86.3114  23
  -1  10  -4 47.9273 58.7077  23
  -1  10  -4 91.1014 68.3844  13
  -1  10  -5 1844.21 188.265  23
  -1  10  -5 2072.00 200.834  13
  -1   9   5 26321.6 714.405  24
  -1   9   5 26291.7 667.337  16
  -1   9   5 25214.9 645.666  14
  -1   9   4 9866.63 470.141  24
  -1   9   4 10400.6 461.107  16
  -1   9   3 1430.43 192.000  16
  -1   9   2 531.094 136.012  16
  -1   9   2 669.556 155.994  23
  -1   9   1 533.181 140.432  16
  -1   9   1 677.624 158.016  23
  -1   9   0 2365.21 271.618  23
  -1   9   0 2432.87 265.030  13
  -1   9  -1 2817.58 287.562  13
  -1   9  -1 3261.38 320.547  23
  -1   9  -2 5352.75 399.185  13
  -1   9  -3 1587.19 219.241  13
  -1   9  -4 1119.95 179.290  13
  -1   9  -5 5191.76 360.897  13
  -1   9  -6 2165.11 231.400  13
  -1   9  -7 934.629 145.805  13
  -1   9  -8 74.8643 63.1104  13
  -1   8   7 687.791 135.620  24
  -1   8   7 623.213 115.828  16
  -1   8   6 5210.54 332.798  16
  -1   8   6 5251.22 359.904  24
  -1   8   5 14729.3 621.229  24
  -1   8   5 15085.1 601.203  16
  -1   8   4 293.787 102.484  16
  -1   8   3 10684.8 550.420  16
  -1   8   3 11750.9 890.382  11
  -1   8   3 10561.1 587.057  23
  -1   8   2 1988.19 260.776  23
  -1   8   2 2019.76 394.077  11
  -1   8   1 694.922 225.338  11
  -1   8   1 568.403 158.370  23
  -1   8   1 360.412 122.632  13
  -1   8   0 87.3458 93.5531  23
  -1   8   0 134.819 149.435  11
  -1   8   0 138.044 83.1585  13
  -1   8  -1 16327.5 1023.17  11
  -1   8  -1 15039.8 663.145  13
  -1   8  -2 10548.7 548.290  13
  -1   8  -3 710.025 151.482  13
  -1   8  -4 89.6231 87.4536  13
  -1   8  -5 19484.2 740.585  13
  -1   8  -6 17716.3 698.510  13
  -1   8  -7 717.674 156.485  13
  -1   8  -8 1856.44 217.141  13
  -1   8  -9 1509.90 181.860  13
  -1   7   9 99.5564 67.1510  20
  -1   7   9 265.632 77.2127  16
  -1   7   8 142.344 62.1230  16
  -1   7   8 91.4320 99.3771  20
  -1   7   8 90.2274 71.4570  24
  -1   7   7 1415.62 210.456  24
  -1   7   7 1432.18 189.855  16
  -1   7   7 1660.71 251.545  20
  -1   7   6 4380.42 406.449  20
  -1   7   6 3484.61 324.732  24
  -1   7   6 3886.94 319.983  16
  -1   7   5 946.798 177.488  16
  -1   7   5 1022.04 274.164  11
  -1   7   4 29619.7 912.436  16
  -1   7   4 29259.5 984.685  23
  -1   7   4 30584.3 1411.47  11
  -1   7   3 69685.6 1502.99  23
  -1   7   3 68220.0 1402.20  16
  -1   7   2 819.120 163.194  13
  -1   7   2 976.868 182.161  23
  -1   7   2 860.407 243.026  11
  -1   7   1 2154.23 361.260  11
  -1   7   1 1714.77 225.782  13
  -1   7   0 20644.7 1073.45  11
  -1   7   0 19969.3 725.283  13
  -1   7   0 19368.4 1054.52   4
  -1   7  -1 6171.12 585.502  11
   1  -7   1 5479.74 301.432  17
  -1   7  -1 5101.68 368.331  13
  -1   7  -1 5821.63 574.057   4
   1  -7   2 5808.14 320.329  17
  -1   7  -2 5903.97 585.087   4
  -1   7  -2 6031.59 395.749  13
  -1   7  -3 5981.52 399.731  13
   1  -7   3 5847.05 325.128  17
  -1   7  -4 19336.1 729.415  13
   1  -7   4 17847.3 575.649  17
   1  -7   5 3366.98 253.705  17
  -1   7  -5 3610.12 322.415  13
  -1   7  -6 3344.70 316.929  13
   1  -7   6 3384.11 253.698  17
  -1   7  -7 251.359 104.370  13
  -1   7  -8 1465.50 215.875  13
  -1   7  -9 1156.40 182.556  13
   1  -7   9 1565.45 151.597  26
  -1   7 -10 712.777 135.363  13
   1  -7  10 1024.12 112.929  26
   1  -7  11 453.475 79.9463   9
  -1   6  10 16441.2 680.615  20
  -1   6  10 13632.0 474.885  16
  -1   6   9 18027.4 610.979  16
  -1   6   9 21623.5 866.269  20
  -1   6   8 18699.7 730.817  24
  -1   6   8 19855.8 735.103  18
  -1   6   8 19301.5 668.718  16
  -1   6   7 14293.4 605.308  16
  -1   6   7 14542.0 656.239  24
  -1   6   7 16532.9 820.511  20
  -1   6   7 16099.7 667.808  18
  -1   6   6 430.437 120.849  16
  -1   6   6 407.699 179.954  11
  -1   6   6 655.497 147.641  18
  -1   6   6 502.906 155.980  20
  -1   6   6 817.704 176.716  24
  -1   6   5 110750. 1720.89  16
  -1   6   5 118259. 2674.77  11
  -1   6   5 118190. 2095.89  20
  -1   6   4 4582.22 510.580  11
  -1   6   4 4372.49 345.515  16
  -1   6   4 4477.37 371.120  23
  -1   6   4 4510.50 388.603  20
  -1   6   3 797.721 211.189   1
  -1   6   3 748.438 159.042  23
  -1   6   3 729.842 221.477  11
  -1   6   2 1541.39 284.351  11
  -1   6   2 1336.20 189.044  13
  -1   6   2 1382.97 198.363  23
  -1   6   1 12827.3 779.046   4
  -1   6   1 14721.2 816.149  11
  -1   6   1 15166.2 590.850  13
  -1   6   0 2025.22 209.626  13
  -1   6   0 1415.22 256.391   4
   1  -6   0 1902.68 158.090  17
  -1   6   0 2265.18 315.551  11
  -1   6  -1 2740.88 338.009  11
   1  -6   1 2944.02 206.054  17
  -1   6  -1 2633.11 244.801  13
  -1   6  -1 2742.16 356.693   4
  -1   6  -2 8511.42 442.458  13
  -1   6  -2 8247.03 626.849   4
   1  -6   2 8340.28 355.349  17
   1  -6   3 37612.4 772.095  17
  -1   6  -3 40803.0 970.798  13
  -1   6  -3 38660.5 1383.27   4
  -1   6  -4 11226.4 759.817   4
  -1   6  -4 11791.6 542.244  13
   1  -6   4 10261.7 416.983  17
  -1   6  -5 7260.63 434.413  13
   1  -6   5 6683.81 341.535  17
  -1   6  -5 7171.14 630.973   4
   1  -6   6 24033.6 656.299  17
  -1   6  -6 26167.5 843.492  13
   1  -6   6 26242.6 645.422  26
   1  -6   7 12008.5 519.094   8
  -1   6  -7 12726.0 599.884  13
   1  -6   7 12460.5 462.992  26
   1  -6   7 12071.4 465.844  17
  -1   6  -8 8029.34 482.243  13
   1  -6   8 8141.13 380.909  26
   1  -6   8 8616.28 439.581   8
   1  -6   9 19918.0 588.287  26
  -1   6  -9 18975.8 712.364  13
   1  -6  10 29.1566 44.1976  26
  -1   6 -10 86.2943 59.1107  13
   1  -6  11 2061.36 176.760   9
   1  -6  11 2103.34 164.143  26
  -1   5  11 12198.8 409.972   6
  -1   5  11 11880.3 583.613  20
  -1   5  10 4697.61 320.975  16
  -1   5  10 5479.04 446.461  20
  -1   5  10 5109.99 296.154   6
  -1   5   9 4632.09 434.931  20
  -1   5   9 4901.32 303.842   6
  -1   5   9 4655.98 370.261  18
  -1   5   9 4556.47 334.461  16
  -1   5   8 16664.4 647.744  16
  -1   5   8 17999.8 579.607   6
  -1   5   8 16743.4 708.755  24
  -1   5   8 18977.5 890.105  20
  -1   5   8 17426.7 725.084  18
  -1   5   7 1542.05 221.662  24
  -1   5   7 1575.23 165.813   6
  -1   5   7 1548.00 264.516  20
  -1   5   7 1346.58 202.516  18
  -1   5   7 1462.90 202.272  16
  -1   5   6 39290.6 1497.26  11
  -1   5   6 34988.2 933.787  16
  -1   5   6 34829.7 947.975  18
  -1   5   6 40092.3 782.671   6
  -1   5   6 36124.2 995.607  24
  -1   5   5 4909.24 506.741  11
  -1   5   5 4077.75 446.192   1
  -1   5   5 4373.90 319.736  18
  -1   5   5 4649.25 336.828  16
  -1   5   4 192.387 96.1942  16
  -1   5   4 166.079 67.9093   1
  -1   5   4 268.989 137.366  11
  -1   5   4 186.453 90.1379  23
  -1   5   3 43512.3 1005.13  23
  -1   5   3 45139.1 1343.80  11
  -1   5   2 225394. 2975.68   4
  -1   5   1 1028.84 200.004   4
  -1   5   0 5930.31 464.478   4
  -1   5  -1 23539.1 925.040   4
  -1   5  -2 17.8952 72.0597   4
  -1   5  -3 1009.12 203.257   4
   1  -5   4 563.942 101.682   8
   1  -5   4 504.030 87.8500  17
  -1   5  -4 516.758 156.814   4
   1  -5   5 35517.6 730.731  17
   1  -5   5 36625.3 812.942   8
  -1   5  -5 35821.8 1278.11   4
   1  -5   5 36350.8 706.917  26
   1  -5   6 2799.78 211.898  17
  -1   5  -6 2924.50 383.508   4
   1  -5   6 3170.52 252.406   8
   1  -5   6 2746.13 211.493  26
   1  -5   7 1663.26 167.349  17
  -1   5  -7 1231.91 257.442   4
   1  -5   7 1436.28 162.572  26
   1  -5   7 1711.11 191.427   8
   1  -5   8 8432.07 395.158  26
   1  -5   8 8973.29 437.631   8
   1  -5   9 102.552 78.4665   8
  -1   5  -9 70.3228 67.0034  13
   1  -5   9-14.3765 46.1003  26
   1  -5  10 3168.11 254.370   8
   1  -5  10 2772.94 224.777  26
   1  -5  11 326.323 95.7809   9
   1  -5  11 530.145 95.1649  26
   1  -5  12 268.930 64.5562  26
   1  -5  12 290.386 78.7214   9
  -1   4  12 1635.18 154.260   6
  -1   4  12 1837.24 223.350  20
  -1   4  11 129.637 86.8638  20
  -1   4  11-4.07538 39.8467   6
  -1   4  11 78.9718 77.4477  16
  -1   4  10 26088.4 797.782  16
  -1   4  10 27485.5 725.549   6
  -1   4  10 26571.1 892.662  18
  -1   4   9 1574.34 232.186  18
  -1   4   9 1398.06 166.144   6
  -1   4   9 1681.75 270.319  20
  -1   4   9 1518.83 212.691  16
  -1   4   8 3102.56 235.877   6
  -1   4   8 3123.91 309.719  18
  -1   4   8 3228.58 316.218  24
  -1   4   8 2927.18 277.013  16
  -1   4   7 21223.0 714.723  16
  -1   4   7 22795.6 1132.90   2
  -1   4   7 21298.9 751.601  18
  -1   4   7 20859.5 580.071   6
  -1   4   7 20935.7 757.500  24
  -1   4   6 1710.81 203.991  18
  -1   4   6 1536.66 277.141   2
  -1   4   6 1604.90 286.046  11
  -1   4   6 1625.68 153.645   6
  -1   4   6 1476.70 186.188  16
  -1   4   6 1490.09 200.436  24
  -1   4   5 53.6827 64.6621   2
  -1   4   5 174.647 85.2371  16
  -1   4   5 65.0267 80.8120   1
  -1   4   4 67814.9 1434.24   2
  -1   4   4 67348.9 1618.21   1
  -1   4   3 79344.8 1385.98   2
  -1   4   3 82504.5 1714.86   1
  -1   4   2 15923.4 529.197   2
  -1   4   2 14230.0 656.814   4
  -1   4   1 7122.19 320.504   2
  -1   4   1 6323.94 420.343   4
  -1   4   0 59.6176 52.4205   4
  -1   4   0 192.286 56.4628   2
  -1   4  -1 487.867 121.629   4
  -1   4  -2 590.746 135.542   4
   1  -4   2 717.141 114.622   3
   1  -4   3 30429.5 763.474   3
  -1   4  -3 28973.1 931.670   4
  -1   4  -4 439.542 132.379   4
  -1   4  -5 603.297 153.909   4
   1  -4   6 14237.8 436.952  17
   1  -4   6 15362.8 508.853   8
  -1   4  -6 13417.3 739.986   4
  -1   4  -7 1089.80 228.529   4
   1  -4   7 1385.93 167.846   8
   1  -4   7 1515.22 148.529  17
   1  -4   8 1131.00 163.164   8
   1  -4   9 28.1334 59.2972   8
   1  -4  10 2738.85 234.372  26
   1  -4  10 2761.56 242.774   8
   1  -4  11 6811.26 344.140   9
   1  -4  11 6360.27 329.450  26
   1  -4  12-1.02417 40.6194  26
   1  -4  12-31.9521 50.9534   9
  -1   3  12 2668.54 290.914  20
  -1   3  12 2524.89 206.955   6
  -1   3  11 1998.15 196.096   6
  -1   3  11 2162.52 290.511  20
  -1   3  11 1553.85 206.664  16
  -1   3  10 47.0762 67.9436  16
  -1   3  10-39.3585 75.5083  20
  -1   3  10-29.3264 74.3195  18
  -1   3  10-15.0085 48.0911   6
  -1   3   9 12576.0 571.538  16
  -1   3   9 11413.3 588.942  18
  -1   3   9 11789.9 464.265   6
  -1   3   9 12615.9 713.843  20
  -1   3   8 7611.01 357.623   6
  -1   3   8 7856.10 468.271  24
  -1   3   8 7784.02 427.909  16
  -1   3   8 8096.81 688.382   2
  -1   3   8 7544.87 457.447  18
  -1   3   7 7284.08 422.276  18
  -1   3   7 7461.37 332.765   6
  -1   3   7 7225.50 598.358   2
  -1   3   7 7840.67 439.831  24
  -1   3   7 7916.04 407.851  16
  -1   3   6 470.257 147.026   2
  -1   3   6 278.931 112.310   1
  -1   3   6 479.614 112.793  16
  -1   3   5 6665.88 478.013   1
  -1   3   5 6130.98 459.077   2
  -1   3   4 355.864 131.159   1
  -1   3   4 306.282 106.942   2
  -1   3   3 11859.4 576.113   1
  -1   3   3 11117.6 461.146   2
  -1   3   2 129878. 1301.42   2
  -1   3   2 124197. 1744.01   4
  -1   3   1 137299. 1134.81   2
  -1   3   1 139678. 1690.11   4
  -1   3   0 93209.0 1362.18   4
  -1   3   0 96180.6 850.703   2
  -1   3  -1 57315.8 1065.17   4
   1  -3   2 2867.14 203.530   3
  -1   3  -2 2869.77 248.457   4
  -1   3  -3 1716.24 196.997   4
   1  -3   3 1503.89 168.729   3
  -1   3  -4 6224.14 398.477   4
  -1   3  -5 7988.74 481.887   4
  -1   3  -6 253.146 110.013   4
   1  -3   6 339.128 74.4738  27
  -1   3  -7 55515.2 1438.13   4
   1  -3   7 55304.1 978.404   8
   1  -3   7 53031.7 877.696  27
   1  -3   8 59.7295 71.3228  22
   1  -3   8 406.118 101.886   8
   1  -3   9 2164.50 214.598   8
   1  -3  10 4113.64 294.572   8
   1  -3  10 4059.79 283.279   9
   1  -3  11 155.796 63.9737  26
   1  -3  11 109.396 83.3867   9
   1  -3  12 1706.15 160.343  26
   1  -3  12 1913.57 177.674   9
   1  -3  13 1402.16 118.926  26
  -1   2  13 7479.93 333.337   6
  -1   2  13 4423.23 252.732   8
  -1   2  12 2199.52 204.117   6
  -1   2  12 2066.28 269.422  20
  -1   2  11 112.840 74.5823  20
  -1   2  11 30.0032 77.9543  16
  -1   2  11 25.3036 50.7814   6
  -1   2  10 4099.05 404.560  20
  -1   2  10 3352.16 313.206  16
  -1   2  10 3425.36 258.524   6
  -1   2   9 9314.81 404.734   6
  -1   2   9 9475.09 492.231  16
  -1   2   9 9005.99 513.282  18
  -1   2   8 21299.8 738.027  18
  -1   2   8 21250.2 571.848   6
  -1   2   8 22518.5 699.164  16
  -1   2   7 31610.3 1203.61   2
  -1   2   7 32463.7 842.109  18
  -1   2   7 32922.3 853.546  24
  -1   2   7 34094.4 802.063  16
  -1   2   6 21938.4 912.069   2
  -1   2   6 22954.0 849.666   1
  -1   2   5 1458.19 212.143   1
  -1   2   5 1281.42 213.013   2
  -1   2   4 1291.48 182.173   2
  -1   2   4 1473.25 203.496   1
  -1   2   3 13060.8 454.799   2
  -1   2   3 12939.4 537.414   1
  -1   2   2 139353. 1630.28   1
  -1   2   2 133930. 1167.95   2
  -1   2   1 199741. 1729.77   4
  -1   2   1 189958. 983.016   2
  -1   2   0 62860.0 924.669   4
  -1   2   0 63034.8 406.427   2
  -1   2  -1 965.549 120.566   4
  -1   2  -2 21835.3 559.137   4
   1  -2   2 21633.0 527.478   3
   1  -2   3 85410.4 1184.99   3
  -1   2  -3 88079.9 1198.95   4
  -1   2  -4 106881. 1432.74   4
  -1   2  -5 32434.4 852.344   4
  -1   2  -6 188401. 2240.85   4
   1  -2   7 14817.3 469.927   6
   1  -2   7 14925.6 451.196  27
   1  -2   7 14758.8 526.413  22
   1  -2   8 27037.7 780.881  22
   1  -2   8 30382.9 748.897   8
   1  -2   8 27248.9 654.237  27
   1  -2   8 29612.5 711.695   6
   1  -2   9 19209.9 600.285   9
   1  -2   9 18183.3 678.941  22
   1  -2  10 7876.75 391.264   9
   1  -2  11 13363.2 489.394   9
   1  -2  12 2207.86 175.171  26
  -1   1  13 1283.28 146.190   6
  -1   1  13 1148.05 143.577   8
  -1   1  12 6950.15 311.815  27
  -1   1  12 6500.22 351.266   6
  -1   1  11 893.524 186.924  20
  -1   1  11 898.950 127.778  27
  -1   1  11 560.171 113.490   6
  -1   1  10 32.3315 59.9802  16
  -1   1  10 29.5658 48.2875  27
  -1   1  10 216.912 107.422  20
  -1   1  10 37.5719 53.9763   6
  -1   1   9 9468.82 396.923   6
  -1   1   9 9626.93 519.602  18
  -1   1   9 9869.76 496.506  16
  -1   1   9 9857.72 592.713  20
  -1   1   8 8641.67 460.853  18
  -1   1   8 8397.25 347.952   6
  -1   1   8 9315.97 600.302   1
  -1   1   8 9480.62 447.002  16
  -1   1   7 3923.62 364.312   1
  -1   1   6 38263.9 1156.22   2
  -1   1   6 40581.9 1073.44   1
  -1   1   5 30.4394 70.0245   2
  -1   1   5 54.1655 70.0642   1
  -1   1   4 10547.8 465.603   1
  -1   1   4 10184.2 460.384   2
  -1   1   3 1282.55 144.393   2
  -1   1   3 1297.14 160.235   1
  -1   1   2 24451.4 467.099   2
  -1   1   2 25073.8 600.831   1
  -1   1   1 203409. 1496.30   1
  -1   1   0 68569.4 759.247   4
   1  -1   1 46105.3 538.507   2
  -1   1  -1 44902.8 597.554   4
   1  -1   1 45146.4 633.849   3
  -1   1  -2 982044. 2960.96   4
   1  -1   2 969598. 3363.84   2
   1  -1   3 59767.5 1032.89   2
  -1   1  -3 59774.7 815.610   4
   1  -1   4 134108. 1817.00   2
  -1   1  -4 137351. 1379.46   4
  -1   1  -5 92384.8 1265.89   4
   1  -1   5 88460.9 1677.54   2
   1  -1   6 1317.07 238.566   2
   1  -1   7 87466.6 1300.85  22
   1  -1   7 88825.0 1057.27  27
   1  -1   7 89669.9 1136.94   9
   1  -1   8 2449.30 192.828  27
   1  -1   8 2107.91 204.924  15
   1  -1   8 2205.26 241.830  22
   1  -1   8 2452.66 212.398   6
   1  -1   8 2247.30 203.725   9
   1  -1   9 405.421 102.215   6
   1  -1   9 315.104 85.6758  15
   1  -1   9 587.988 122.441   9
   1  -1  10 5355.41 340.965   6
   1  -1  10 5830.11 340.012   9
   1  -1  11 2339.31 224.715   6
   1  -1  12 627.654 92.8984  26
  -1   0  13 5334.95 294.310   6
  -1   0  13 5212.67 304.793   8
  -1   0  12 1603.88 161.622  27
  -1   0  12 1448.56 185.399   8
  -1   0  12 1496.98 172.105   6
  -1   0  11 1887.89 179.687  27
  -1   0  11 1708.12 182.835   6
  -1   0  10 4078.47 262.969  27
  -1   0  10 3696.99 258.624   6
  -1   0   9 10651.4 503.725  16
  -1   0   9 9364.79 387.483   6
  -1   0   8 7578.00 395.489  16
  -1   0   8 6314.47 293.935   6
   1   0  -8 6261.35 532.332   4
  -1   0   7 44273.0 1203.62   1
  -1   0   6 29404.5 902.940   1
  -1   0   5 88994.6 1417.83   1
  -1   0   4 113195. 1447.33   1
  -1   0   3 22740.9 584.076   1
  -1   0   2 112335. 1114.39   1
  -1   0   1 165932. 1115.93   1
   1   0   0 86114.3 695.629   3
  -1   0   0 88083.4 582.888   1
   1   0   1 124874. 1038.48   3
   1   0   1 124229. 1056.92   2
   1   0   2 152.125 65.8410   2
  -1   0  -2 544.124 51.5913   4
   1   0   3 91910.5 1315.22   2
  -1   0  -3 92404.3 774.477   4
   1   0   4 4025.60 323.923   2
  -1   0  -4 4011.11 198.269   4
   1   0   5 19632.3 811.434   2
   1   0   6 20667.2 942.283   2
   1   0   6 20538.5 523.310   6
   1   0   7 5902.55 310.855   6
   1   0   7 6101.28 368.299  22
   1   0   7 6227.82 363.661  18
   1   0   7 6635.59 319.044   9
   1   0   7 6113.98 277.078  27
   1   0   7 5709.15 547.332   2
   1   0   7 6170.60 328.440  15
   1   0   8 5940.33 288.373  27
   1   0   8 5608.41 375.295  18
   1   0   8 5365.93 328.884  15
   1   0   8 5221.52 312.872   6
   1   0   8 5093.22 362.091  22
   1   0   8 5124.63 559.326   2
   1   0   8 5540.24 317.592   9
   1   0   9 34.2008 67.4819  18
   1   0   9-28.1058 47.3571   6
   1   0   9 91.6139 80.5823   9
   1   0  10 2957.77 255.297   6
   1   0  11 2946.14 230.486  25
   1   0  11 2687.62 238.956   6
   1   0  12 853.461 127.313   6
  -1  -1  14 267.709 68.6993   8
  -1  -1  13 3360.59 248.110   8
  -1  -1  12 2053.58 189.196  27
  -1  -1  12 2109.51 223.227   8
  -1  -1  11 403.753 94.3724   6
  -1  -1  11 557.348 127.517   8
  -1  -1  11 580.128 110.972  27
  -1  -1  10 7511.14 419.807   8
  -1  -1  10 7493.98 357.800  27
  -1  -1  10 8247.96 375.977   6
  -1  -1   9 2939.59 214.069   6
   1   1  -9 2468.50 349.232   4
  -1  -1   8 11106.8 380.204   6
   1   1  -8 11733.1 717.324   4
   1   1  -7 97.9866 79.9847   4
   1   1  -6 35208.4 1068.41   4
  -1  -1   5 23223.3 749.126   1
   1   1  -5 27555.5 862.825   4
  -1  -1   4 1402.62 175.007   1
  -1  -1   3 1234.70 155.031   1
  -1  -1   2 53006.1 796.613   1
   1   1  -1 68485.2 790.783   4
   1   1   0 19997.2 308.692   4
   1   1   1 23382.1 559.972   2
   1   1   2 8022.29 372.270   2
   1   1   2 7734.66 164.780   1
   1   1   3-17.8104 53.9255   2
   1   1   3 28.7849 22.7552   1
   1   1   4 23291.3 805.694   2
   1   1   5 12568.4 669.870   2
   1   1   6 8805.25 629.319   2
   1   1   6 8146.77 342.901   6
   1   1   7 3327.05 240.919   6
   1   1   7 3611.25 291.643  18
   1   1   7 3040.78 243.854  15
   1   1   7 3884.78 258.033   9
   1   1   7 3101.20 430.926   2
   1   1   8 3111.53 294.251  18
   1   1   8 3030.69 259.783  15
   1   1   8 3244.11 255.074   6
   1   1   8 3078.32 455.183   2
   1   1   9 2691.50 287.513  18
   1   1   9 2964.73 249.189  25
   1   1   9 2798.22 248.789   6
   1   1  10 901.506 145.618   6
   1   1  10 995.693 142.490  25
   1   1  10 626.629 151.829  18
   1   1  11 80.5964 55.7551   6
   1   1  12 2314.49 197.579   6
  -1  -2  14 297.382 77.3686   8
  -1  -2  13 1267.09 156.117   8
  -1  -2  12 810.311 125.360  27
  -1  -2  12 720.419 138.882   8
  -1  -2  11-6.82641 63.0585   8
  -1  -2  11 50.4535 57.3135  27
  -1  -2  10 414.702 94.4495  27
  -1  -2  10 628.295 144.893   8
   1   2  -9 20196.7 1010.84   4
  -1  -2   9 19470.4 562.165  27
  -1  -2   9 20141.8 660.891   8
   1   2  -8 668.976 179.520   4
  -1  -2   8 818.701 132.101   8
  -1  -2   8 833.953 113.439  12
   1   2  -7 872.886 197.843   4
   1   2  -6 10931.6 606.419   4
   1   2  -5 33134.8 978.999   4
   1   2  -4 1612.47 203.006   4
   1   2  -3 305.556 86.4551   4
   1   2  -2 43885.2 820.772   4
   1   2  -1 576.845 88.7181   4
   1   2   0 5291.98 222.935   4
   1   2   1 2357.02 138.457   4
   1   2   1 2319.63 211.418   2
   1   2   2 1765.41 201.120   2
   1   2   2 1717.69 140.558   1
   1   2   3 27573.3 848.013   2
   1   2   4 477.011 134.994   2
   1   2   5 17220.6 473.306   6
   1   2   5 17722.1 836.086   2
   1   2   6 9382.62 383.066  25
   1   2   6 9161.04 673.116   2
   1   2   6 9060.14 445.046  18
   1   2   6 8414.99 398.587  15
   1   2   6 8993.16 375.744   6
   1   2   6 9144.43 456.701  24
   1   2   7 1117.19 155.927  25
   1   2   7 906.606 156.271  15
   1   2   7 704.432 152.778  24
   1   2   7 978.489 139.752   6
   1   2   7 994.133 162.893  18
   1   2   7 1068.21 277.424   2
   1   2   8 11469.1 464.005  25
   1   2   8 10546.0 462.659   6
   1   2   8 10393.6 540.735  18
   1   2   9 8743.99 431.993   6
   1   2   9 9593.82 426.259  25
   1   2   9 9052.87 518.083  18
   1   2  10 5723.11 349.650   6
   1   2  10 5536.10 404.318  18
   1   2  11 2436.09 216.842   6
   1   2  11 2785.43 304.466  20
   1   2  12 1335.15 141.151   6
   1   2  12 990.029 149.091  20
  -1  -3  13 1176.70 152.796   8
  -1  -3  12 17229.1 604.355   8
  -1  -3  12 17688.4 538.228  27
  -1  -3  11-16.4255 58.8031   8
  -1  -3  11 0.81609 55.3938  27
  -1  -3  10-0.27093 58.3387  27
  -1  -3  10-32.2858 59.1165   8
  -1  -3   9 8011.69 423.340   8
   1   3  -9 7152.67 607.414   4
  -1  -3   9 7779.25 364.938  27
  -1  -3   8 8819.00 369.724  12
  -1  -3   8 8527.41 358.190  27
  -1  -3   8 9139.32 436.630   8
   1   3  -8 9584.89 676.505   4
  -1  -3   8 9745.55 355.724  10
  -1  -3   7 12544.8 405.091  27
  -1  -3   7 12443.9 471.478   8
  -1  -3   7 12673.7 419.602  12
   1   3  -7 12917.3 739.277   4
   1   3  -6 708.104 176.218   4
   1   3  -5 38658.7 1111.12   4
   1   3  -4 949.609 167.008   4
   1   3  -3 256.428 87.9039   4
   1   3  -2 4574.13 299.388   4
   1   3  -1 19010.6 565.023   4
   1   3   0 29.8159 55.1244   2
   1   3   0 11.4785 40.3580   4
   1   3   1 119999. 1304.19   4
   1   3   1 113748. 1657.97   2
   1   3   2 63904.5 1322.61   2
   1   3   3 8057.47 508.427   2
   1   3   4 42091.6 734.668   6
   1   3   4 39953.7 1213.79   2
   1   3   5 14114.9 514.511  15
   1   3   5 14421.3 813.670   2
   1   3   5 13567.3 511.947   7
   1   3   5 14243.3 463.463   6
   1   3   5 15845.3 497.951  25
   1   3   5 16159.6 599.300  24
   1   3   6 5337.56 362.663  18
   1   3   6 4957.39 295.470   6
   1   3   6 5157.48 311.522  25
   1   3   6 5626.17 331.318  16
   1   3   6 5574.19 566.474   2
   1   3   6 5245.11 366.684  24
   1   3   7-10.9223 66.7283  18
   1   3   7 102.774 72.9594  25
   1   3   7-1.51165 43.5439   6
   1   3   7 56.9910 61.0760  16
   1   3   7-2.99898 81.2171  24
   1   3   8 139.830 68.1934   6
   1   3   8 158.376 88.0350  18
   1   3   8 241.323 93.8734  25
   1   3   9 8200.25 420.704   6
   1   3   9 8358.88 500.407  18
   1   3  10 1055.08 152.392   6
   1   3  10 937.316 173.295  18
   1   3  11 2182.50 253.854  20
   1   3  11 2002.06 182.704   6
  -1  -4  13 21.9382 35.6953  26
  -1  -4  13 119.054 68.9990   8
  -1  -4  12-34.1556 64.5990   8
  -1  -4  11 5238.35 348.007   8
  -1  -4  10 993.448 165.183   8
  -1  -4  10 1143.66 146.778  27
  -1  -4   9 6779.35 333.212  17
  -1  -4   9 6222.31 380.732   8
  -1  -4   9 6371.11 327.980  27
  -1  -4   8 191.179 64.5786  17
  -1  -4   8 148.107 63.8843  10
  -1  -4   8 206.120 97.2604   8
  -1  -4   8 183.972 73.1642  27
   1   4  -8 210.320 112.024   4
  -1  -4   7 30796.5 771.473   8
   1   4  -7 32516.7 1237.43   4
  -1  -4   7 31223.5 653.630  27
  -1  -4   7 31003.9 689.234  17
  -1  -4   7 30081.2 650.112  10
  -1  -4   6 881.030 105.630  10
  -1  -4   6 884.419 131.526   8
   1   4  -6 670.870 181.031   4
   1   4  -5 30.1533 60.6048   4
   1   4  -4 34082.7 1053.11   4
   1   4  -3 21746.3 796.561   4
   1   4  -2 10363.0 523.663   4
   1   4  -1 11219.0 521.296   4
   1   4   0 142866. 1827.24   4
   1   4   0 132915. 1975.29   2
   1   4   1 26507.1 905.231   2
   1   4   2 5834.66 449.539   2
   1   4   3 38277.9 1207.64   2
   1   4   4 9213.52 638.277   2
   1   4   4 9573.30 383.079   6
   1   4   4 10381.4 459.871  16
   1   4   4 10330.2 516.279  23
   1   4   4 9679.89 414.894  25
   1   4   5 3071.37 415.010   2
   1   4   5 3896.76 388.709  11
   1   4   5 3358.54 264.519  25
   1   4   5 3496.09 280.590  16
   1   4   5 3537.58 297.522  18
   1   4   5 3709.38 253.982   6
   1   4   5 3285.28 296.953  24
   1   4   6 2913.38 289.431  24
   1   4   6 3068.53 264.009  16
   1   4   6 3270.75 297.834  18
   1   4   6 2946.38 241.197   6
   1   4   6 3431.58 271.962  25
   1   4   7-32.5429 71.7735  18
   1   4   7 124.640 83.8780  16
   1   4   7 57.4070 42.8947   6
   1   4   7 94.4136 93.4415  25
   1   4   7-12.4771 73.3276  24
   1   4   8 756.883 164.367  18
   1   4   8 960.171 147.222   6
   1   4   9 350.931 111.610  18
   1   4   9 411.922 103.568   6
   1   4  10 12702.3 460.718   6
   1   4  10 12812.0 542.777  18
   1   4  11 3207.37 274.009  20
  -1  -5  13 787.586 113.836   8
  -1  -5  12 5819.63 322.075   8
  -1  -5  12 6566.23 293.232   9
  -1  -5  11 788.982 145.126   8
  -1  -5  10 594.808 127.121   8
  -1  -5  10 589.299 103.910  17
  -1  -5   9 5338.53 308.782  17
  -1  -5   9 5413.61 358.121   8
  -1  -5   8 254.576 99.3000   8
  -1  -5   8 205.373 68.9328  17
  -1  -5   7 2974.65 231.349  17
  -1  -5   7 2917.61 256.486   8
   1   5  -7 3384.65 432.388   4
  -1  -5   6 377.643 101.284   8
   1   5  -6 384.532 148.688   4
  -1  -5   6 267.773 77.6886  17
  -1  -5   6 200.528 67.9949  10
   1   5  -5 3822.15 412.538   4
  -1  -5   5 3845.69 272.340   8
  -1  -5   5 3783.74 246.566  17
  -1  -5   5 3692.73 231.775  10
  -1  -5   4 20052.9 593.905   8
   1   5  -4 20904.3 917.874   4
  -1  -5   4 20865.4 533.288  10
  -1  -5   4 21189.5 560.868  17
  -1  -5   3 12439.2 399.242  10
   1   5  -3 12337.3 685.203   4
   1   5  -2 6868.52 498.546   4
   1   5  -1-20.1197 49.9480   4
   1   5  -1 99.2342 82.5110   2
   1   5   0 78.6409 57.1417  11
   1   5   0-70.2861 73.8932   2
   1   5   1 144.223 105.298   2
   1   5   1 131.844 74.6543  11
   1   5   2 11456.1 542.565  23
   1   5   2 9906.87 644.119   2
   1   5   2 10350.7 433.757  25
   1   5   2 12187.2 657.325  11
   1   5   3 1980.76 310.377   2
   1   5   3 2453.57 312.350  11
   1   5   3 2311.94 216.987  25
   1   5   3 2373.50 263.065  23
   1   5   3 2383.01 244.004  16
   1   5   4 4170.65 291.806  25
   1   5   4 3876.12 304.937  16
   1   5   4 4535.02 447.733  11
   1   5   4 3797.14 344.661  23
   1   5   4 3497.05 439.342   2
   1   5   5 258.499 127.422  11
   1   5   5 386.453 119.334  24
   1   5   5 183.792 93.8009  25
   1   5   5 442.136 122.338  18
   1   5   5 549.980 118.836  16
   1   5   6 7.38196 72.4261  18
   1   5   6-7.04281 75.2193  16
   1   5   6 7.13960 77.8147  24
   1   5   6 8.76959 83.7365  25
   1   5   7 23113.9 802.989  18
   1   5   7 21218.1 776.489  24
   1   5   8 4445.95 350.276  18
   1   5   8 5048.56 306.439   6
   1   5   9 1597.97 198.975  18
   1   5   9 1817.74 251.124  20
   1   5  10 10185.3 423.795  18
   1   5  10 10556.8 501.178  20
   1   6 -12 402.916 92.9422  13
  -1  -6  11 128.037 83.1340   8
  -1  -6  10 162.866 82.0333   8
  -1  -6  10 215.366 67.4782  17
  -1  -6   9 2658.06 259.300   8
  -1  -6   9 2651.73 218.365  17
  -1  -6   8 3039.15 239.660  17
  -1  -6   8 3017.02 276.235   8
  -1  -6   7 109.250 62.7934  17
  -1  -6   7 118.649 73.0316   8
  -1  -6   6 16563.3 554.938  17
  -1  -6   6 15628.2 597.849   8
   1   6  -5 16.8703 52.8994   4
  -1  -6   5-23.1631 44.9568  17
   1   6  -4 10861.3 739.198   4
  -1  -6   4 10487.1 427.849  17
  -1  -6   3 41394.1 830.886  17
   1   6  -3 41634.4 1422.58   4
  -1  -6   2 2359.79 194.199  17
   1   6  -2 2213.03 325.467   4
   1   6  -2 2482.92 308.079  11
   1   6  -2 2671.34 344.580   2
   1   6  -1 5697.70 474.978  11
   1   6  -1 5152.84 474.158   2
   1   6   0 531.673 178.025   2
   1   6   0 794.194 183.684  11
   1   6   1 1347.88 256.566   2
   1   6   1 1601.89 218.018  23
   1   6   1 1471.88 254.833  11
   1   6   2 10719.4 569.613  23
   1   6   2 9945.42 706.165   2
   1   6   3 22.9766 105.677  11
   1   6   3-16.4911 80.2750  23
   1   6   3-38.0558 67.7909  16
   1   6   4 19991.4 730.686  18
   1   6   4 21058.8 719.009  16
   1   6   5 2452.96 264.402  18
   1   6   5 2703.99 381.677  11
   1   6   5 2419.37 272.236  24
   1   6   5 2486.26 249.432  16
   1   6   6 75.1463 68.1399  16
   1   6   6-102.086 120.312  11
   1   6   6 81.0725 74.3006  18
   1   6   6 56.4619 86.6029  24
   1   6   7 7314.14 430.662  18
   1   6   7 7042.29 421.673  24
   1   6   8 1309.56 178.089  18
   1   6   8 1492.46 216.978  20
   1   6   9 229.235 72.1294  18
   1   6   9 208.104 86.6280  20
   1   7 -11 23.7079 49.6358  13
  -1  -7  10 2726.16 192.559  17
   1   7 -10 1461.75 211.488  13
  -1  -7   9 1256.87 146.493  17
   1   7  -9 805.797 171.578  13
  -1  -7   8 1504.03 169.146  17
   1   7  -8 1307.68 213.188  13
   1   7  -7 1995.00 258.416  13
  -1  -7   7 2324.53 211.112  17
   1   7  -6 1255.10 197.016  13
  -1  -7   6 1280.79 161.630  17
  -1  -7   5 98.7263 59.6027  17
   1   7  -5 86.5387 65.2666  13
   1   7  -4 3218.39 291.116  13
  -1  -7   4 2738.53 229.616  17
   1   7  -3 1997.14 222.672  13
  -1  -7   3 2078.31 199.000  17
   1   7  -3 2583.03 350.197  11
   1   7  -2-10.0010 83.8824  11
  -1  -7   2-81.1768 46.9298  17
   1   7  -1 3308.22 408.498  11
   1   7   0 687.371 200.092  11
   1   7   1 40.0982 68.2558  23
   1   7   1 142.275 155.589  11
   1   7   2-3.84558 74.6891  16
   1   7   2-3.00367 84.6582  23
   1   7   2 20.4713 115.587  11
   1   7   3 1049.97 250.496  11
   1   7   3 576.555 143.636  16
   1   7   3 765.691 184.274  23
   1   7   3 972.856 163.740  18
   1   7   4 6584.78 407.586  18
   1   7   4 6630.68 390.604  16
   1   7   4 7060.25 616.035  11
   1   7   5 393.500 109.551  18
   1   7   5 597.875 150.360  24
   1   7   5 436.971 109.678  16
   1   7   5 431.221 191.176  11
   1   7   6 2822.08 372.124  11
   1   7   6 2608.38 243.713  18
   1   7   6 2761.22 258.463  24
   1   7   7 27.9117 56.2964  18
   1   7   7-0.57545 67.9288  24
   1   8 -10 1578.53 170.240  13
   1   8  -9 5790.25 341.680  13
  -1  -8   9 6944.88 301.264  17
  -1  -8   8 777.498 111.035  17
   1   8  -8 726.159 140.041  13
   1   8  -7 491.493 122.261  13
  -1  -8   7 512.603 102.425  17
  -1  -8   6 145.934 61.6016  17
   1   8  -6 236.691 87.9435  13
  -1  -8   5 5224.83 311.523  17
   1   8  -5 5450.28 374.798  13
   1   8  -4 3377.42 293.131  13
  -1  -8   4 3676.37 260.806  17
   1   8  -3 67.8614 99.9170  11
  -1  -8   3-5.26557 50.1939  17
   1   8  -2 4138.81 471.067  11
   1   8  -1 104.124 79.7454  23
   1   8  -1 16.3746 98.8767  11
   1   8   0 12168.9 619.458  23
   1   8   0 14211.4 867.139  11
   1   8   1-96.1110 95.9128  16
   1   8   1 71.3314 131.847  11
   1   8   1 10.5519 65.5335  23
   1   8   2 5830.93 373.982  16
   1   8   2 5736.58 421.793  23
   1   8   2 6485.97 597.480  11
   1   8   3 1471.28 187.659  16
  -1  -8  -3 1814.13 165.875   5
   1   8   3 1739.87 310.207  11
   1   8   4 4663.77 485.893  11
   1   8   4 4204.26 272.714  16
   1   8   4 3840.01 302.542  24
   1   8   5 265.777 91.9060  24
   1   8   5 627.645 179.334  11
   1   9  -7 1705.09 176.746  13
   1   9  -6 2530.72 217.078  13
  -1  -9   6 2928.70 202.149  17
  -1  -9   5 382.397 79.6384  17
  -1  -9   5 391.148 78.4675   5
  -1  -9   4-39.4217 41.6371  17
   1   9  -3 245.844 95.5882  23
   1   9  -2 276.404 111.812  23
   1   9  -2 441.410 164.018  11
   1   9  -1 179.160 96.1448  23
   1   9  -1 256.978 116.529  11
   1   9   0 2203.66 247.941  23
   1   9   0 1942.43 215.258  16
   1   9   0 2206.61 341.171  11
   1   9   1 197.489 93.2334  23
   1   9   1 219.962 81.5500  16
   1   9   1 185.665 108.985  11
   1   9   2 3419.10 240.138  16
   1   9   2 4156.41 440.570  11
  -1  -9  -2 4092.72 218.968   5
   1   9   3 89.6822 64.9815  24
   1   9   3-15.4023 92.2852  11
   1  10  -3 9480.22 413.020  23
   1  10  -2 431.129 102.219  23
  -2  10   3 3670.32 245.390  16
  -2  10   2 1561.44 175.744  16
  -2  10   1-5.48099 53.7394  16
  -2  10   0 17.4159 60.3411  16
  -2  10   0 177.163 87.5872  13
  -2  10   0 181.473 49.7136  23
  -2  10  -1-44.7019 52.4928  23
  -2  10  -1-50.3647 63.2354  13
  -2  10  -2 164.951 81.6125  13
  -2  10  -2 195.773 79.3959  23
  -2  10  -3 1407.36 188.541  13
  -2  10  -4 493.634 114.266  13
  -2  10  -5 1702.18 184.569  13
  -2   9   6 3262.28 228.306  14
  -2   9   6 3469.77 233.354  16
  -2   9   6 3205.10 236.264  24
  -2   9   5 13560.0 516.911  24
  -2   9   5 13423.7 503.819  16
  -2   9   4 5894.36 366.236  24
  -2   9   4 5638.36 352.628  16
  -2   9   3 202.924 93.9380  16
  -2   9   2-54.1657 60.2056  23
  -2   9   2-141.536 92.2840  13
  -2   9   2 105.366 88.7434  16
  -2   9   1 836.740 179.866  13
  -2   9   1 518.874 133.365  23
  -2   9   1 596.836 142.029  16
  -2   9   0 250.359 90.6857  23
  -2   9   0 254.951 103.643  13
  -2   9  -1-14.2401 62.6261  23
  -2   9  -1 10.5312 68.4906  13
  -2   9  -2 4078.76 338.121  23
  -2   9  -2 3297.90 313.206  13
  -2   9  -3 396.559 126.449  13
  -2   9  -4 144.979 92.5285  13
  -2   9  -5 390.708 123.572  13
  -2   9  -6 183.267 77.2215  13
  -2   9  -7 3149.13 251.460  13
  -2   8   8 1237.76 148.227  16
  -2   8   7 1456.34 173.605  16
  -2   8   7 1645.19 181.784  14
  -2   8   7 1354.22 183.447  24
  -2   8   6 2604.39 253.632  24
  -2   8   6 2788.94 256.310  16
  -2   8   6 2460.87 250.201  14
  -2   8   5 1035.71 167.518  16
  -2   8   5 1077.91 180.510  24
  -2   8   4 15464.8 648.725  16
  -2   8   3 1004.44 184.913  16
  -2   8   3 1135.09 220.410  13
  -2   8   3 886.418 173.699  23
  -2   8   2 2319.70 274.034  23
  -2   8   2 2364.43 272.530  16
  -2   8   2 2075.98 280.857  13
  -2   8   1 31984.8 1045.47  13
  -2   8   1 33419.1 1017.57  23
  -2   8   0 4963.90 401.818  13
  -2   8   0 5253.09 401.233  23
  -2   8  -1 34171.6 1026.26  13
  -2   8  -2 13307.7 630.884  13
  -2   8  -3 1007.92 177.528  13
  -2   8  -4 4223.80 351.107  13
  -2   8  -5 371.162 121.174  13
  -2   8  -6 153.175 78.6349  13
  -2   8  -7 967.754 164.114  13
  -2   8  -8 1453.74 182.504  13
   2  -8   9 47.9542 50.5078   9
  -2   7   9 2636.10 223.474  16
  -2   7   8 1349.32 189.001  24
  -2   7   8 1311.09 174.772  16
  -2   7   8 1416.59 177.089  14
  -2   7   8 1520.37 242.723  20
  -2   7   7 534.980 134.948  24
  -2   7   7 670.557 177.323  20
  -2   7   7 443.124 128.325  16
  -2   7   7 348.798 108.199  14
  -2   7   6 14399.4 635.045  24
  -2   7   6 14538.7 620.491  16
  -2   7   5 7428.31 458.512  16
  -2   7   4 160.468 97.5706  13
  -2   7   4 288.123 117.502  23
  -2   7   4 196.086 97.2755  16
  -2   7   3 136597. 1980.75  16
  -2   7   3 141589. 2081.46  23
  -2   7   2 35288.3 1020.71  23
  -2   7   2 35109.8 1067.34  13
  -2   7   1 3495.34 495.995   1
  -2   7   1 3473.04 318.263  23
  -2   7   1 3176.93 314.772  13
  -2   7   0 42924.1 1111.36  13
  -2   7   0 42947.0 1637.85   4
  -2   7  -1 2669.32 407.531   4
  -2   7  -1 2693.14 274.313  13
  -2   7  -2 4152.52 338.081  13
  -2   7  -3 3010.33 296.323  13
  -2   7  -4 688.591 150.144  13
  -2   7  -5 557.665 135.788  13
  -2   7  -6 7531.08 456.723  13
   2  -7   6 7573.60 357.998  26
  -2   7  -7 2137.45 248.013  13
   2  -7   7 2318.37 199.783  26
  -2   7  -8 570.596 128.337  13
   2  -7   8 590.494 104.341  26
   2  -7   9 591.982 94.7364  26
  -2   7  -9 1067.97 144.212  13
   2  -7  10 2859.60 190.257   9
   2  -7  10 2944.58 173.426  26
  -2   6  11 208.968 73.8061  16
  -2   6  10 231.952 87.2655  16
  -2   6  10 374.291 120.609  20
  -2   6   9 10959.4 636.165  20
  -2   6   9 9608.71 468.468  16
  -2   6   8 1770.72 274.286  20
  -2   6   8 1443.54 201.868  14
  -2   6   8 1661.56 220.484  16
  -2   6   8 1469.88 214.246  24
  -2   6   7 32790.0 924.072  16
  -2   6   7 31970.5 944.233  14
  -2   6   7 33112.9 973.661  24
  -2   6   7 33134.3 1181.81  20
  -2   6   6 29345.2 885.253  16
  -2   6   6 29769.9 915.048  24
  -2   6   6 30206.5 1101.66  20
  -2   6   5 4934.22 369.100  16
  -2   6   5 5289.67 468.452  13
  -2   6   5 5654.34 594.545   1
  -2   6   5 4632.57 423.650  20
  -2   6   4 55028.3 1385.84  20
  -2   6   4 52705.1 1172.13  16
  -2   6   4 54159.1 1818.56   1
  -2   6   4 50431.6 1326.01  13
  -2   6   4 54482.6 1255.06  23
  -2   6   3 2426.67 261.697  23
  -2   6   3 2090.67 263.395  13
  -2   6   3 1582.49 332.544  11
  -2   6   3 1813.99 333.257   1
  -2   6   2-73.1820 127.193  11
  -2   6   2-228.850 138.812   1
  -2   6   2-15.1932 60.9486  13
  -2   6   2 58.9001 64.2468  23
  -2   6   1 924.477 230.346  11
  -2   6   1 688.337 204.475   4
  -2   6   1 1096.24 180.222  13
  -2   6   0 25324.9 1134.59   4
  -2   6   0 27808.8 828.363  13
  -2   6  -1 842.968 216.595   4
  -2   6  -1 1326.10 185.713  13
  -2   6  -2 7137.74 600.893   4
  -2   6  -2 6978.38 411.448  13
  -2   6  -3 1441.92 191.475  13
   2  -6   3 1253.77 134.357  26
  -2   6  -4 86.3000 91.9276   4
   2  -6   4 359.193 82.7392  26
  -2   6  -4 388.089 112.400  13
  -2   6  -5 15524.9 636.828  13
   2  -6   5 14647.0 494.222  26
   2  -6   6 569.223 104.637  26
  -2   6  -6 387.500 112.577  13
   2  -6   7 177.666 74.0382  26
  -2   6  -7 318.125 106.883  13
   2  -6   8 174.533 67.2280  26
  -2   6  -8 262.572 88.4494  13
   2  -6   9 1928.04 180.941  26
   2  -6  10 451.452 90.4609   9
   2  -6  10 623.248 99.0614  26
   2  -6  11 127.220 48.6207  26
   2  -6  11 164.925 62.2447   9
  -2   5  12 89.5069 51.1332  16
  -2   5  11 926.819 149.632  16
  -2   5  11 1004.85 184.333  20
  -2   5  11 1037.09 130.532   6
  -2   5  10 1074.81 215.410  20
  -2   5  10 1030.05 137.182   6
  -2   5  10 1014.84 167.174  16
  -2   5   9 2363.78 311.660  20
  -2   5   9 2146.10 241.883  16
  -2   5   9 2402.01 208.915   6
  -2   5   8 6088.71 419.776  18
  -2   5   8 5965.08 399.031  16
  -2   5   8 6378.00 413.020  14
  -2   5   8 5999.20 329.564   6
  -2   5   8 5739.05 411.585  24
  -2   5   8 6202.41 514.257  20
  -2   5   7 21071.1 759.634  18
  -2   5   7 20949.6 734.597  16
  -2   5   7 21226.5 756.738  14
  -2   5   7 23049.4 616.672   6
  -2   5   7 21854.4 782.250  24
  -2   5   7 22240.3 950.561  20
  -2   5   6 7404.08 429.174  18
  -2   5   6 7414.88 432.717  16
  -2   5   6 5814.30 512.988  13
  -2   5   6 6959.46 628.979   1
  -2   5   6 7061.77 433.919  24
  -2   5   6 6935.54 512.353  20
  -2   5   5 2220.59 236.506  16
  -2   5   5 1703.56 314.564   1
  -2   5   5 1874.14 265.613  13
  -2   5   5 2168.81 277.861  20
  -2   5   4-0.71342 84.5980  16
  -2   5   4 197.780 128.236   1
  -2   5   4-4.57738 67.6582  23
  -2   5   4-39.0814 116.091  11
  -2   5   3 249.511 140.134   1
  -2   5   3 272.993 140.284  11
  -2   5   2 6704.66 555.212   1
  -2   5   1 264.979 129.237   4
  -2   5   0 5913.05 489.409   4
   2  -5   1 3165.36 285.018   3
  -2   5  -1 2738.10 331.506   4
  -2   5  -2 1724.55 272.896   4
   2  -5   2 1633.15 215.271   3
   2  -5   3 214.924 59.8428  17
   2  -5   3 168.326 88.1776   3
  -2   5  -3 196.468 92.5673   4
  -2   5  -3 328.502 87.9918  13
  -2   5  -4 5008.66 473.740   4
   2  -5   4 4859.08 267.484  26
  -2   5  -4 4884.62 328.726  13
   2  -5   5 21.1213 54.6072  26
  -2   5  -5 30.5697 48.8017  13
  -2   5  -5 103.226 115.762   4
  -2   5  -6 10433.1 735.282   4
   2  -5   6 10302.7 422.236  26
  -2   5  -6 11245.2 521.295  13
   2  -5   7 18871.0 588.206  26
  -2   5  -7 21152.1 732.555  13
   2  -5   8 1282.66 162.069  26
   2  -5   9 177.074 74.7702  26
   2  -5  10 370.605 95.3557   9
   2  -5  10 456.257 96.3399  26
   2  -5  11 656.673 110.594   9
   2  -5  11 746.078 101.839  26
  -2   4  12 3759.38 272.556  16
  -2   4  12 4054.41 246.862   6
  -2   4  11 6287.79 332.915   6
  -2   4  11 6387.75 391.247  16
  -2   4  11 6663.79 495.045  20
  -2   4  10 6617.15 425.180  16
  -2   4  10 6155.61 338.138   6
  -2   4  10 7161.89 535.876  20
  -2   4   9 1782.96 232.480  16
  -2   4   9 1645.03 174.333   6
  -2   4   9 1557.81 269.112  20
  -2   4   8 280.384 107.616  18
  -2   4   8 300.885 97.3937  16
  -2   4   8 500.558 117.794  14
  -2   4   8 316.399 103.872  24
  -2   4   8 230.176 122.345  20
  -2   4   7 609.250 173.084  20
  -2   4   7 793.368 161.807  14
  -2   4   7 752.520 144.220  16
  -2   4   7 727.903 211.804   1
  -2   4   7 707.014 143.504  24
  -2   4   7 925.939 159.929  18
  -2   4   6 800.904 188.305  13
  -2   4   6 1194.27 262.870   1
  -2   4   6 1164.54 165.360  16
  -2   4   6 982.807 156.383  18
  -2   4   6 1169.97 176.748  24
  -2   4   6 1300.84 214.923  20
  -2   4   5-98.6275 69.5525  16
  -2   4   5-0.72780 72.4306   1
  -2   4   5-60.3446 61.7381  20
  -2   4   4 257.051 139.451   1
  -2   4   3 3553.10 381.284   1
  -2   4   2 31102.9 1067.19   1
  -2   4   1 7777.95 507.984   4
  -2   4   0 56.2679 79.4470   4
   2  -4   1 2624.46 239.910   3
  -2   4  -1 2632.79 290.897   4
  -2   4  -2 1341.71 211.862   4
   2  -4   2 1208.29 170.480   3
  -2   4  -3 4221.14 374.541   4
   2  -4   3 4111.21 337.107   3
  -2   4  -4 13675.6 705.160   4
   2  -4   5 12815.1 430.405  26
   2  -4   5 12889.1 441.282  21
  -2   4  -5 13622.3 730.351   4
  -2   4  -5 14057.5 526.401  13
   2  -4   6 3400.04 235.061  26
  -2   4  -6 3783.87 287.321  13
   2  -4   7 4354.77 277.948  26
   2  -4   8 3570.31 291.208  22
   2  -4   8 3417.87 256.218  26
   2  -4   9 2283.80 221.167   9
   2  -4   9 2169.33 204.536  26
   2  -4  10 4879.49 304.511   9
   2  -4  10 5365.74 301.367  26
   2  -4  11 793.730 127.828   9
   2  -4  11 630.670 99.8997  26
   2  -4  12 785.764 92.8789  26
  -2   3  13 7.56758 32.7585   6
  -2   3  12 585.890 108.429   6
  -2   3  12 577.362 139.420  16
  -2   3  12 423.457 134.776  20
  -2   3  11 2143.90 298.331  20
  -2   3  11 2057.47 244.518  16
  -2   3  11 2262.06 206.886   6
  -2   3  10 983.418 178.658  16
  -2   3  10 1015.64 145.465   6
  -2   3  10 979.880 209.658  20
  -2   3   9 178.241 87.8084  16
  -2   3   9 81.8415 50.5635   6
  -2   3   9 124.243 110.753  20
  -2   3   8 941.542 171.699  18
  -2   3   8 1000.87 162.694  16
  -2   3   8 820.258 211.670   1
  -2   3   8 1112.19 168.452  14
  -2   3   8 864.645 182.216  20
  -2   3   7 1964.30 225.014  18
  -2   3   7 1975.49 210.996  16
  -2   3   7 2089.52 219.553  14
  -2   3   7 1928.74 303.187   1
  -2   3   7 2241.57 235.454  24
  -2   3   7 2017.18 263.411  20
  -2   3   6 25833.3 1051.45   1
  -2   3   5 7417.32 539.393   1
  -2   3   4 19651.3 843.684   1
  -2   3   3 54932.7 1325.34   1
  -2   3   2 11038.3 571.324   1
  -2   3   1 3068.74 288.414   4
  -2   3   0 31994.9 877.252   4
   2  -3   1-6.01738 48.0126   3
  -2   3  -1 137.232 78.4439   4
   2  -3   2 5365.52 340.099   3
  -2   3  -2 5428.50 366.054   4
   2  -3   3 202.499 78.5640   3
  -2   3  -3 347.154 103.718   4
  -2   3  -4 3172.35 299.087   4
  -2   3  -5 20457.7 791.728   4
   2  -3   5 19626.9 505.666  26
   2  -3   6 12881.1 438.306  26
   2  -3   7 14611.3 564.949  22
   2  -3   7 13890.6 476.610  26
   2  -3   8 115159. 1433.24  26
   2  -3   8 114220. 1470.46   9
   2  -3   8 116704. 1663.90  22
   2  -3   9 1663.29 226.212  22
   2  -3   9 1675.16 194.776   9
   2  -3   9 1575.28 174.390  26
   2  -3  10 9479.10 422.624   9
   2  -3  10 10084.9 410.132  26
   2  -3  11 9858.52 400.707   9
   2  -3  11 9949.60 371.884  26
   2  -3  12 11985.7 351.236  26
  -2   2  13 1026.77 140.148   8
  -2   2  13 1261.81 142.195   6
  -2   2  12 4209.04 383.162  20
  -2   2  12 4252.03 242.375  27
  -2   2  12 3943.55 264.562   6
  -2   2  11-127.776 95.4754  20
  -2   2  11-22.6075 82.6266  16
  -2   2  11-41.1380 38.5394  27
  -2   2  11 8.69579 42.4560   6
  -2   2  10 10205.7 539.893  16
  -2   2  10 10180.2 430.752   6
  -2   2  10 10601.7 650.063  20
  -2   2   9 129.454 92.0353  20
  -2   2   9 150.895 79.7424  16
  -2   2   8 2683.82 245.071  16
  -2   2   8 2715.57 354.638   1
  -2   2   8 2677.81 241.945  14
  -2   2   8 2431.10 292.523  20
  -2   2   7 45914.3 1160.68  20
  -2   2   7 42806.1 961.433  18
  -2   2   7 46689.7 942.489  16
  -2   2   7 45221.6 1373.15   1
  -2   2   6 1319.75 235.038   1
  -2   2   5 59018.9 1414.44   1
  -2   2   4 83871.5 1587.96   1
  -2   2   3 7043.52 435.003   1
  -2   2   2 100967. 1530.16   1
  -2   2   1 21196.9 678.407   1
  -2   2   0 10555.8 437.188   4
   2  -2   1 38.6925 51.8699   3
  -2   2  -1 10.8800 42.1497   4
   2  -2   1 5.44943 23.2788   2
   2  -2   2 2076.82 173.094   2
  -2   2  -2 2090.72 194.621   4
   2  -2   2 2004.19 201.758   3
   2  -2   3 41679.5 935.241   2
   2  -2   3 39989.0 974.877   3
  -2   2  -3 40736.8 870.156   4
   2  -2   4 1473.40 209.542   2
  -2   2  -4 1606.60 182.180   4
   2  -2   5 33491.8 1110.69   2
   2  -2   6 31078.5 662.170  15
   2  -2   6 27984.7 683.769   6
   2  -2   7 4932.43 290.502  15
   2  -2   7 4806.84 291.521   9
   2  -2   7 4917.71 307.808   6
   2  -2   7 4745.19 328.283  22
   2  -2   8 40.1900 71.4675   9
   2  -2   8-62.5440 63.1381  15
   2  -2   8 159.868 67.6115  26
   2  -2   8 30.8257 80.5020  22
   2  -2   8 11.9749 44.1872   6
   2  -2   9 14260.0 497.553  26
   2  -2   9 13532.4 608.603  22
   2  -2   9 13782.8 526.736   9
   2  -2  10 9764.85 434.182   9
   2  -2  10 9800.72 399.396  26
   2  -2  11 5842.85 285.465  26
   2  -2  12 6069.93 241.031  26
   2  -2  12 8173.26 318.584  25
  -2   1  14 256.888 66.9803   8
  -2   1  13 687.647 127.701   8
  -2   1  13 607.190 91.7443  27
  -2   1  13 671.473 106.638   6
  -2   1  12 367.640 83.3683   6
  -2   1  12 354.252 85.2869  27
  -2   1  11 10448.0 556.730  16
  -2   1  11 10102.0 434.387   6
  -2   1  10-6.64316 52.7258   6
  -2   1  10 68.8418 81.4519  16
  -2   1  10 5.21024 60.5784  20
  -2   1   9 3596.41 308.556  16
  -2   1   9 3717.42 428.150   1
  -2   1   9 4054.09 295.607  14
  -2   1   9 3773.87 364.255  20
  -2   1   8 20632.1 947.883   1
  -2   1   8 22003.1 654.745  14
  -2   1   8 21199.5 665.405  16
  -2   1   8 20322.8 793.042  20
  -2   1   7 159.937 97.6547   1
  -2   1   6 1236.86 223.796   1
  -2   1   5 13917.1 644.129   1
  -2   1   4 5512.01 378.915   1
  -2   1   3 99945.8 1490.94   1
  -2   1   2 184489. 1843.96   1
  -2   1   1 10368.8 404.953   1
  -2   1   0 6265.74 290.563   1
   2  -1   0 6855.33 232.560   2
  -2   1  -1 30767.8 601.282   4
   2  -1   1 30483.4 577.327   2
   2  -1   1 31713.5 697.413   3
  -2   1  -1 30059.8 569.135   1
  -2   1  -2 69390.9 869.869   4
   2  -1   2 70017.9 1057.35   2
   2  -1   2 72115.9 1155.08   3
  -2   1  -3 24.7478 26.9406   4
   2  -1   3 29.2996 54.0981   2
   2  -1   4 3257.34 316.618   2
   2  -1   5 17391.9 497.913   6
   2  -1   5 17743.0 828.635   2
   2  -1   6 29.4344 40.0998   6
   2  -1   6 3.15133 65.4476   9
   2  -1   6 19.7532 73.6397  22
   2  -1   6 45.1870 43.7965  15
   2  -1   6 76.2986 83.4367   2
   2  -1   7 8633.86 394.866   9
   2  -1   7 7510.53 656.939   2
   2  -1   7 8458.73 443.746  22
   2  -1   7 8723.25 408.958   6
   2  -1   7 8595.62 394.338  15
   2  -1   8 50590.5 984.535   9
   2  -1   8 49866.4 1012.78  15
   2  -1   8 51738.3 903.199  26
   2  -1   8 48682.3 1013.96   6
   2  -1   8 48011.6 1113.28  22
   2  -1   9 28776.1 760.951   9
   2  -1   9 28506.4 796.319  15
   2  -1   9 27166.9 873.023  22
   2  -1   9 29802.2 696.155  26
   2  -1   9 28820.4 805.382   6
   2  -1  10 5447.19 286.509  26
   2  -1  10 4852.11 326.589   6
   2  -1  11-87.7685 79.5042  25
   2  -1  12 85.9731 59.5985  25
  -2   0  14 1461.94 151.303   8
  -2   0  14 1344.15 120.566  27
  -2   0  13 57.0499 43.8942   6
  -2   0  13 223.103 77.1323   8
  -2   0  13 181.445 65.4692  27
  -2   0  12 62.3565 66.2227   8
  -2   0  12 67.5718 59.4917  27
  -2   0  12 99.6678 53.8418   6
  -2   0  11 20116.6 591.001  27
  -2   0  11 20772.5 609.479   6
  -2   0  10 562.383 104.065   6
  -2   0   9 3909.70 309.465  16
  -2   0   9 3967.00 291.512  14
  -2   0   8 61615.4 1640.65   1
  -2   0   8 61526.1 1120.83  16
  -2   0   8 62763.3 1075.71  14
  -2   0   7 9227.23 593.572   1
  -2   0   6 10426.9 596.925   1
  -2   0   5 799.889 164.411   1
  -2   0   4 844.299 157.034   1
  -2   0   3 30703.3 762.998   1
  -2   0   2 367.354 91.6554   1
  -2   0   1 160678. 1331.91   1
  -2   0   0 19096.5 360.240   1
   2   0   0 19393.3 505.411   2
   2   0   0 18433.0 469.203   3
   2   0   1 5012.17 278.344   3
   2   0   1 5070.46 284.624   2
   2   0   2 20623.7 633.341   2
   2   0   3 16650.2 645.118   2
   2   0   4 652.890 156.916   2
   2   0   5 24078.0 988.798   2
   2   0   5 24070.5 598.996   6
   2   0   6-29.0784 62.2154   9
   2   0   6 0.26725 44.8560   6
   2   0   6 153.507 115.113   2
   2   0   6 2.57721 61.7588  15
   2   0   6 12.5899 50.8022   7
   2   0   6 74.7291 79.6349  22
   2   0   7 3833.62 272.709   9
   2   0   7 4121.78 302.854  18
   2   0   7 3771.16 469.735   2
   2   0   7 3545.92 277.558   7
   2   0   7 3550.40 270.960   6
   2   0   7 3582.46 267.604  15
   2   0   7 3654.25 309.078  22
   2   0   8 45499.2 1109.99  22
   2   0   8 46473.7 1011.64  15
   2   0   8 48001.8 1016.45   6
   2   0   9 1413.00 194.113  15
   2   0   9 1438.92 185.847   6
   2   0  10 1022.64 157.288  25
   2   0  10 1110.38 164.308   6
   2   0  11 183.316 75.1252  25
  -2  -1  14 348.166 84.2815   8
  -2  -1  13 3174.91 254.336   8
  -2  -1  13 3138.55 214.214  27
  -2  -1  12 6644.36 336.427  27
  -2  -1  12 6705.95 402.036   8
  -2  -1  11 1961.56 186.123   6
  -2  -1  11 1593.86 174.731  27
  -2  -1  11 1807.66 213.026   8
  -2  -1  10 3820.19 251.520   6
  -2  -1  10 3933.19 262.321  12
  -2  -1  10 3775.59 298.006   8
   2   1  -9 474.957 170.069   4
  -2  -1   9 515.400 112.228  14
  -2  -1   9 394.192 93.7543  12
  -2  -1   8 97.1441 52.8999  12
  -2  -1   8 0.29214 59.4058  14
   2   1  -7 11508.5 723.005   4
  -2  -1   6 278.661 135.857   1
  -2  -1   5 6056.52 419.749   1
  -2  -1   4 4669.87 340.350   1
  -2  -1   3 30206.5 769.660   1
  -2  -1   2 5939.17 302.618   1
   2   1  -1 46937.7 633.123   3
   2   1   0 145652. 1284.34   3
   2   1   0 148618. 977.751   4
   2   1   0 143982. 1626.12   2
   2   1   1 13003.2 518.890   2
   2   1   2 17389.8 649.212   2
   2   1   3 57565.6 1278.42   2
   2   1   4 1627.32 153.600   6
   2   1   4 1583.21 245.655   2
   2   1   5 6534.21 326.093   6
   2   1   5 7612.40 581.506   2
   2   1   5 7206.96 338.469  15
   2   1   5 7925.08 368.714   7
   2   1   5 7682.47 387.413  22
   2   1   6 842.106 132.460   6
   2   1   6 1199.72 172.330  18
   2   1   6 1037.96 170.336  22
   2   1   6 933.510 143.556  15
   2   1   6 904.459 145.390   7
   2   1   6 917.306 226.083   2
   2   1   7 6357.36 413.413  22
   2   1   7 7054.54 423.523  18
   2   1   7 6451.50 376.484  15
   2   1   7 6029.23 380.500   7
   2   1   7 6822.73 369.303  25
   2   1   7 7018.51 668.030   2
   2   1   7 6562.81 370.268   6
   2   1   8 15263.4 643.585  18
   2   1   8 12998.7 557.193  15
   2   1   8 14125.6 537.757  25
   2   1   8 13983.5 556.789   6
   2   1   9 6270.86 417.249  18
   2   1   9 5601.43 359.215   6
   2   1   9 6233.14 358.817  25
   2   1  10 45621.1 975.212   6
   2   1  10 46887.6 904.494  25
   2   1  11 3822.80 232.941  25
  -2  -2  14 844.151 115.500   8
  -2  -2  13 165.143 78.2092   8
  -2  -2  13 188.806 71.4850  27
  -2  -2  12 179.145 82.7360   8
  -2  -2  12 60.9397 57.1116  27
  -2  -2  11 1410.91 195.893   8
  -2  -2  11 1435.21 163.340  27
  -2  -2  10 19194.1 580.742  12
  -2  -2  10 18499.0 654.563   8
  -2  -2  10 17877.7 561.286  27
  -2  -2   9 15559.5 578.269   8
  -2  -2   9 15446.0 509.900  12
  -2  -2   8 9614.11 352.605  10
  -2  -2   8 8984.71 413.417   8
  -2  -2   8 9381.69 384.592  12
   2   2  -8 8779.69 667.374   4
  -2  -2   7 34889.1 758.462   8
  -2  -2   7 35728.2 709.397  12
   2   2  -6 32866.0 1159.47   4
   2   2  -5 75000.5 1603.51   4
   2   2  -4 189.891 95.8597   4
   2   2  -3 57946.5 1170.72   4
   2   2  -2 7179.71 358.476   4
   2   2  -1 26.6128 33.8517   4
   2   2   0 23099.0 749.106   2
   2   2   0 25266.1 461.737   4
   2   2   1 147.816 73.0363   2
   2   2   2 280.664 112.518   2
   2   2   3 30455.1 1015.19   2
   2   2   4 19447.7 879.716   2
   2   2   4 19762.2 577.019   7
   2   2   4 19520.9 544.656   6
   2   2   5 9215.54 673.557   2
   2   2   5 8881.66 407.761  15
   2   2   5 9372.93 430.629   7
   2   2   5 9079.17 396.610   6
   2   2   5 9988.33 418.771  25
   2   2   5 10230.5 471.483  24
   2   2   5 8914.81 446.654  22
   2   2   6 3730.00 475.286   2
   2   2   6 3447.57 274.040  15
   2   2   6 3697.15 295.742   7
   2   2   6 3938.30 280.251  25
   2   2   6 3927.22 314.784  18
   2   2   6 4066.93 323.860  24
   2   2   6 3755.34 276.111   6
   2   2   7 2409.84 258.449  18
   2   2   7 2361.78 247.484  15
   2   2   7 2454.13 233.730   6
   2   2   7 2348.51 231.328  25
   2   2   8 4011.98 293.162  25
   2   2   8 3935.48 338.684  18
   2   2   8 3677.30 291.721   6
   2   2   9 6633.42 358.875  25
   2   2   9 6576.88 429.009  18
   2   2   9 6466.17 377.735   6
   2   2  10 4680.56 335.965  18
   2   2  10 4815.30 281.238  25
   2   2  11 3175.82 272.485  20
  -2  -3  14 987.460 120.164   8
  -2  -3  13 2457.40 216.486   8
  -2  -3  13 2515.92 190.811  27
  -2  -3  12 54.3547 53.2151  27
  -2  -3  12 32.5910 85.7227   8
  -2  -3  11 2870.49 262.099   8
  -2  -3  11 2805.50 224.184  27
  -2  -3  10 1959.45 188.719  27
  -2  -3  10 1690.26 214.091   8
   2   3  -9-19.6006 64.6447   4
  -2  -3   9 44.2742 39.0677  17
  -2  -3   9 34.7575 61.8709   8
  -2  -3   9 3.65931 58.1748  12
  -2  -3   9-1.02425 45.8788  27
  -2  -3   9-87.0500 59.9847  10
  -2  -3   8 2994.31 210.791  10
  -2  -3   8 2973.58 246.929   8
   2   3  -8 2744.47 389.446   4
  -2  -3   8 3130.99 234.290  12
  -2  -3   7 2593.55 204.761  12
  -2  -3   7 2562.54 190.515  10
  -2  -3   7 2806.33 228.059   8
   2   3  -7 2299.27 348.779   4
   2   3  -6 10415.8 661.015   4
  -2  -3   6 9201.72 361.333  12
   2   3  -5 21059.5 872.995   4
   2   3  -4 946.357 179.187   4
   2   3  -3 66187.1 1296.84   4
   2   3  -2 1228.41 162.188   4
   2   3  -1 482.326 93.2706   4
   2   3   0 993.887 184.032   2
   2   3   1 625.944 157.427   2
   2   3   2 29120.4 1021.90   2
   2   3   3 6.27375 68.5116   2
   2   3   3 5.47056 28.0509   6
   2   3   3-0.26747 51.8380   7
   2   3   3 45.0802 65.7148  25
   2   3   4 16706.3 540.041   6
   2   3   4 16560.8 556.602  15
   2   3   4 17633.4 587.680   7
   2   3   4 17255.1 894.131   2
   2   3   4 19022.6 644.641  24
   2   3   4 17877.6 564.602  25
   2   3   5 19089.5 607.928   6
   2   3   5 19056.3 616.085  25
   2   3   5 21033.3 1082.86   2
   2   3   5 18158.6 629.433  15
   2   3   5 17855.9 630.933   7
   2   3   5 20627.5 711.670  24
   2   3   6 2002.19 225.170  15
   2   3   6 2211.93 247.693  18
   2   3   6 2374.42 234.613  25
   2   3   6 2292.81 222.914   6
   2   3   6 2292.70 253.725  24
   2   3   7 14335.1 543.806  25
   2   3   7 13958.2 624.907  18
   2   3   7 13537.2 547.331   6
   2   3   8 5016.13 376.436  18
   2   3   8 5557.29 339.643  25
   2   3   8 5279.08 342.341   6
   2   3   9 6126.03 400.943  18
   2   3   9 5888.46 343.173   6
   2   3   9 6032.35 325.492  25
   2   3  10 2472.83 232.487  18
  -2  -4  13 52.1599 56.7816   8
  -2  -4  12 682.109 128.175   8
  -2  -4  11 8172.76 430.407   8
  -2  -4  11 8324.79 368.950  27
  -2  -4  10 7745.96 356.062  17
  -2  -4  10 7100.34 409.214   8
  -2  -4  10 7460.01 357.887  27
  -2  -4   9 354.101 91.7793  17
  -2  -4   9 272.282 106.459   8
  -2  -4   9 301.118 83.6844  10
  -2  -4   9 379.476 90.4066  27
  -2  -4   8 39094.5 908.106   8
   2   4  -8 41520.1 1499.56   4
  -2  -4   8 41210.6 792.345  27
  -2  -4   8 38017.6 785.308  10
  -2  -4   7 199.753 74.0307  10
  -2  -4   7 227.450 84.1766   8
   2   4  -7 326.394 134.833   4
  -2  -4   6 383.009 84.6492  10
  -2  -4   6 459.085 93.3076   8
   2   4  -6 406.500 140.311   4
  -2  -4   5 3.61469 57.6635   8
   2   4  -5-67.0750 59.8123   4
  -2  -4   5-18.1510 36.5835  10
   2   4  -4 4055.26 380.800   4
   2   4  -3 34753.8 1042.32   4
   2   4  -2 1155.90 179.651   4
   2   4  -1 30413.2 1053.76   2
   2   4   0 13107.2 702.787   2
   2   4   1 15001.8 771.297   2
   2   4   1 15007.7 513.280  25
   2   4   2 1927.88 196.738  25
   2   4   2 2165.35 229.162  23
   2   4   2 1880.26 184.496   7
   2   4   2 1937.80 297.295   2
   2   4   2 2183.27 282.006  11
   2   4   3 423.650 161.102   2
   2   4   3 500.340 146.385  11
   2   4   3 453.219 106.045  15
   2   4   3 343.668 89.6329   7
   2   4   3 321.739 114.136  25
   2   4   3 403.348 116.553  23
   2   4   4 3345.90 277.074   7
   2   4   4 3182.34 426.527   2
   2   4   4 3730.36 289.846  25
   2   4   4 3451.58 299.096  24
   2   4   4 3666.51 268.771   6
   2   4   4 4597.20 412.146  11
   2   4   5-28.7054 44.8653   6
   2   4   5 20.6062 97.5888  25
   2   4   5-25.0697 66.7287  24
   2   4   6 1678.90 212.056  25
   2   4   6 1774.05 230.274  18
   2   4   6 1614.12 210.954  24
   2   4   6 1695.30 195.660   6
   2   4   7 2384.92 263.578  18
   2   4   7 2502.13 233.864   6
   2   4   7 2306.02 233.778  25
   2   4   8 6332.35 407.810  18
   2   4   8 6416.30 345.537  25
   2   4   9 2229.94 227.591  18
   2   4  10 447.083 111.141  20
  -2  -5  13 574.980 101.028   8
  -2  -5  12 1153.94 153.859   8
  -2  -5  11 1118.09 164.082   8
  -2  -5  10 1678.12 171.927  17
  -2  -5  10 1509.25 198.774   8
  -2  -5   9 2469.97 214.529  17
  -2  -5   9 2689.60 257.430   8
  -2  -5   8 25336.1 670.229  10
  -2  -5   8 25388.2 761.886   8
  -2  -5   8 26301.8 709.695  17
  -2  -5   7 4474.38 319.103   8
  -2  -5   7 4745.03 299.256  17
  -2  -5   7 4230.14 272.957  10
  -2  -5   6 870.305 121.572  10
  -2  -5   6 905.427 146.125   8
   2   5  -6 999.967 233.913   4
  -2  -5   5 244.158 81.0942  10
  -2  -5   5 198.588 73.1422   8
   2   5  -5-0.72274 40.5858   4
  -2  -5   4 1823.48 173.465  10
   2   5  -4 1616.75 254.549   4
  -2  -5   3 1382.30 145.519  10
   2   5  -3 813.689 180.180   4
  -2  -5   2 24874.0 575.748  10
   2   5  -2 24230.7 1036.33   2
   2   5  -1 6535.76 542.418   2
   2   5   0 133.917 109.595  11
   2   5   0 237.792 114.253   2
   2   5   1 1430.02 274.453   2
   2   5   1 1386.94 166.445  25
   2   5   1 1557.29 208.342  23
   2   5   1 1676.97 265.771  11
   2   5   2 8504.17 589.500  11
   2   5   2 7844.80 637.344   2
   2   5   2 7669.64 408.385  25
   2   5   2 8080.52 475.815  23
   2   5   3 11948.0 592.890  23
   2   5   3 11253.9 502.356  25
  -2  -5  -3 12844.4 449.014   5
   2   5   4 12993.0 542.599  25
   2   5   4 13502.3 601.093  24
   2   5   5 4201.61 342.086  18
   2   5   5 5011.55 484.069  11
   2   5   5 4033.86 303.528  25
   2   5   5 4086.19 337.062  24
   2   5   6 4415.03 348.632  18
   2   5   6 4417.28 309.321  25
   2   5   6 4412.66 338.167  24
   2   5   7 87.9032 85.9430  18
   2   5   7-77.9528 102.947  25
   2   5   8 2057.10 217.218  18
   2   5   9 2732.57 250.632  20
   2   5   9 3184.27 230.174  18
   2   6 -12 61.4598 51.2045  13
  -2  -6  11 4715.49 242.496  17
  -2  -6  10 16942.3 516.384  17
  -2  -6  10 17126.6 596.355   8
  -2  -6   9 594.586 118.010   8
  -2  -6   9 741.667 121.476  17
  -2  -6   8 18795.4 660.107   8
  -2  -6   8 18801.3 600.186  17
  -2  -6   7 59227.5 1079.60  17
  -2  -6   6 45423.4 945.635  17
  -2  -6   5 7979.56 392.896  17
  -2  -6   4 1311.78 161.967  17
   2   6  -4 1906.20 283.245  11
  -2  -6   3 25495.0 671.388  17
   2   6  -3 28030.4 1221.19   2
   2   6  -3 28729.1 1062.87  11
   2   6  -2 593.123 170.816  11
   2   6  -2 161.962 118.217   2
  -2  -6   2 407.170 88.1850  17
   2   6  -1 7559.26 635.437   2
   2   6  -1 7082.46 548.924  11
   2   6   0 19344.6 752.814  23
   2   6   0 21197.6 948.601  11
   2   6   1 9229.91 525.125  23
   2   6   1 10782.6 683.920  11
   2   6   2 2458.34 280.874  23
   2   6   2 2983.71 378.875  11
  -2  -6  -3 1331.68 154.769   5
   2   6   3 1334.43 266.718  11
   2   6   4 554.244 138.051  18
   2   6   4 380.794 122.433  24
   2   6   4 664.755 194.347  11
   2   6   5 557.230 133.661  18
   2   6   5 232.491 104.711  24
   2   6   5 559.188 172.613  11
   2   6   6 5522.12 359.817  18
   2   6   6 5746.94 357.376  24
   2   6   7 1656.90 188.439  18
   2   7 -11 1345.61 157.409  13
   2   7 -10 2287.38 223.264  13
  -2  -7  10 3684.79 221.851  17
  -2  -7   9 21448.2 580.677  17
   2   7  -9 15781.4 622.213  13
  -2  -7   8 20265.9 594.516  17
   2   7  -8 16512.3 650.703  13
  -2  -7   7 342.530 92.3899  17
   2   7  -7 360.234 107.976  13
  -2  -7   6 14020.0 474.514   5
  -2  -7   6 12863.9 497.001  17
   2   7  -6 12615.2 577.510  13
  -2  -7   5 1565.56 176.990  17
  -2  -7   4 4863.56 305.157  17
  -2  -7   3 5325.28 311.645  17
   2   7  -3 5971.68 518.104  11
   2   7  -2 2100.03 319.928  11
   2   7  -1 5163.48 404.701  23
   2   7  -1 5903.49 530.692  11
   2   7   0 8326.40 509.699  23
   2   7   0 9753.65 686.785  11
   2   7   1-1.41354 64.5030  23
   2   7   1-173.416 133.683  11
   2   7   2 3312.75 321.475  23
  -2  -7  -2 3706.87 246.180   5
   2   7   2 3903.77 440.834  11
   2   7   3 1049.76 242.408  11
   2   7   3 769.270 140.054  18
  -2  -7  -3 1211.05 136.476   5
   2   7   4 4744.84 329.770  18
   2   7   4 5592.41 499.808  11
   2   7   4 4612.07 328.301  24
   2   7   5 120.719 66.4977  18
   2   7   5 6.83230 61.7519  24
   2   7   6 7177.07 346.411  18
  -2  -8   9 4898.75 240.272  17
   2   8  -9 3177.51 234.409  13
  -2  -8   8 8974.36 355.711  17
   2   8  -8 7309.30 371.683  13
  -2  -8   7 764.909 112.639  17
   2   8  -7 695.894 121.690  13
  -2  -8   6 14538.2 491.412  17
  -2  -8   5 36116.5 769.750  17
  -2  -8   5 38846.2 772.601   5
  -2  -8   4 41.2629 45.3990  17
  -2  -8   4 194.078 82.7957   5
   2   8  -3 571.277 189.193  11
   2   8  -2 2846.47 288.602  23
   2   8  -2 3441.99 405.224  11
   2   8  -1 7949.51 612.277  11
   2   8  -1 6601.68 434.447  23
  -2  -8   0 671.333 111.735   5
   2   8   0 477.620 129.517  23
   2   8   0 778.474 208.616  11
  -2  -8  -1 4920.20 268.692   5
   2   8   1 4513.66 345.609  23
   2   8   2 5048.08 473.431  11
  -2  -8  -2 4455.32 241.167   5
   2   8   3 282.944 94.3227  24
   2   8   3 664.800 183.937  11
   2   8   4 4120.31 387.428  11
  -2  -9   6 15601.9 409.144  17
  -2  -9   5 1161.42 116.092  17
   2   9  -5 1432.62 183.870  23
   2   9  -4 1901.65 209.044  23
  -2  -9   4 2088.62 163.103   5
  -2  -9   3 119.898 54.2008   5
   2   9  -3 126.558 65.5660  23
   2   9  -2 3520.85 245.699  16
   2   9  -2 3715.98 285.805  23
   2   9  -2 3690.91 383.746  11
  -2  -9   2 3889.55 225.414   5
   2   9  -1 1306.37 172.356  23
  -2  -9   1 1455.39 137.904   5
   2   9  -1 1356.30 247.213  11
   2   9   0 2164.33 291.197  11
  -2  -9   0 2174.00 158.625   5
   2   9   1 913.390 189.522  11
  -3  10   2 401.333 94.5761  16
  -3  10   2 609.003 147.056  13
  -3  10   1 897.865 174.917  13
  -3  10   1 670.179 126.748  16
  -3  10   0 85.9417 51.4229  16
  -3  10   0 193.835 96.4882  13
  -3  10  -1 1614.55 221.456  13
  -3  10  -2 648.148 133.665  13
  -3  10  -3 779.655 143.775  13
  -3  10  -4 3317.16 265.856  13
  -3   9   6 4153.03 252.356  16
  -3   9   6 4316.23 276.574  14
  -3   9   5 89.1464 58.2916  16
  -3   9   5 111.996 75.7266  14
  -3   9   4-100.764 81.7502  16
  -3   9   4-107.789 93.0547  13
  -3   9   3 2989.16 258.447  16
  -3   9   3 3499.62 363.327  13
  -3   9   2 70.9425 76.9094  16
  -3   9   2 90.5399 100.521  13
  -3   9   1 2943.02 273.630  16
  -3   9   1 3291.78 339.250  13
  -3   9   0 11016.7 519.339  16
  -3   9   0 11686.2 623.953  13
  -3   9  -1 5376.13 423.247  13
  -3   9  -2-37.6996 68.1122  13
  -3   9  -3 81948.8 1537.17  13
  -3   9  -4 82.7159 79.8083  13
  -3   9  -5 4011.63 310.156  13
  -3   9  -6 2000.87 205.685  13
  -3   8   8 4962.67 283.437  16
  -3   8   8 5054.14 284.287  14
  -3   8   7 2036.96 202.735  16
  -3   8   7 1920.06 206.906  14
  -3   8   6 3014.67 260.952  16
  -3   8   6 3239.47 291.413  14
  -3   8   6 3410.92 367.794  13
  -3   8   5 3942.17 311.364  16
  -3   8   5 4962.91 465.575  13
  -3   8   4 128.569 81.9149  16
  -3   8   4 299.631 145.666  13
  -3   8   3 2887.83 283.290  16
  -3   8   3 3028.05 365.977  13
  -3   8   2 12212.6 577.079  16
  -3   8   2 12044.6 675.536  13
  -3   8   1 37866.5 1162.84  13
  -3   8   0 32068.1 1053.49  13
  -3   8  -1 5615.77 431.789  13
  -3   8  -2 41598.9 1145.07  13
  -3   8  -3 4440.99 364.249  13
  -3   8  -4 13358.0 626.873  13
  -3   8  -5 55288.7 1219.32  13
  -3   8  -6 20183.0 698.466  13
   3  -8   7 4292.19 248.216   9
  -3   8  -7 5834.45 350.381  13
  -3   7  10 952.891 121.976  16
  -3   7   9 1364.07 170.172  16
  -3   7   9 1372.34 158.764  14
  -3   7   8-16.7878 57.0423  16
  -3   7   8 79.1722 71.0105  14
  -3   7   7 456.325 117.465  16
  -3   7   7 338.326 118.514  14
  -3   7   7 387.510 114.746  24
  -3   7   6 3808.51 315.365  16
  -3   7   6 4016.00 454.628  13
  -3   7   5 31365.9 915.934  16
  -3   7   5 34414.1 1310.01  13
  -3   7   4 1763.71 224.588  16
  -3   7   4 1831.01 286.809  13
  -3   7   3-292.300 109.481  16
  -3   7   3 83.1796 92.6634  13
  -3   7   2 42487.4 1067.93  16
  -3   7   2 42285.8 1241.00  13
  -3   7   1 5280.10 421.000  13
  -3   7   0 12762.8 638.051  13
  -3   7  -1 272.270 106.756  13
  -3   7  -2 426.819 129.293  13
  -3   7  -3 9821.64 538.808  13
  -3   7  -4 20207.5 760.517  13
   3  -7   4 21003.3 608.836  26
   3  -7   5 44608.1 873.074  26
  -3   7  -5 43742.1 1101.94  13
   3  -7   6 823.805 122.616  26
  -3   7  -6 719.243 146.214  13
  -3   7  -7 142.798 73.6712  13
   3  -7   7 81.4184 56.1888  26
   3  -7   8 731.179 112.110   9
   3  -7   8 705.381 103.251  26
   3  -7   9 228.403 65.2617   9
  -3   7  -9 193.529 74.7479  19
   3  -7   9 309.001 65.3721  26
  -3   6  11 2360.72 194.807  16
  -3   6  10 2584.30 191.542   6
  -3   6  10 2329.06 221.046  16
  -3   6   9-25.9448 58.4125  16
  -3   6   9 59.1018 66.0866  14
  -3   6   9 3.11462 35.1123   6
  -3   6   8 139.177 86.9241  16
  -3   6   8 150.267 85.9969  14
  -3   6   8 221.535 73.1434   6
  -3   6   7 7800.05 451.801  16
  -3   6   7 7349.27 463.851  14
  -3   6   7 6794.65 596.827  13
  -3   6   7 8372.86 470.755  24
  -3   6   6 1267.68 193.695  16
  -3   6   6 889.706 242.969  13
  -3   6   5 34371.0 951.581  16
  -3   6   5 32769.2 1229.08  13
  -3   6   4 17034.3 653.672  16
  -3   6   4 16976.8 1050.87   1
  -3   6   4 16855.8 810.770  13
  -3   6   3 4869.50 355.803  16
  -3   6   3 4257.69 521.962   1
  -3   6   3 4939.36 414.672  13
  -3   6   2 70.2690 68.6016  13
  -3   6   2 48.7981 96.3087   1
  -3   6   1 8299.74 492.190  13
  -3   6   1 7698.86 687.230   1
   3  -6   0 23077.4 920.746   3
  -3   6   0 20081.2 1081.35   4
  -3   6   0 20987.3 755.318  13
   3  -6   1 298.888 116.938   3
  -3   6  -1 299.597 138.695   4
  -3   6  -1 335.944 100.101  13
   3  -6   2 728.167 114.252  26
  -3   6  -2 629.521 191.851   4
  -3   6  -2 679.869 138.223  13
   3  -6   2 825.860 118.637  21
   3  -6   3 33.5499 46.1045  21
   3  -6   3 36.6778 43.2138  26
  -3   6  -3 173.629 128.052   4
  -3   6  -3 31.3980 55.9587  13
   3  -6   4 38.5279 55.6846  26
  -3   6  -4 77.1644 70.8077  13
   3  -6   4 2.53373 40.4730  21
   3  -6   5 4408.26 284.623  26
  -3   6  -5 4584.22 348.095  13
  -3   6  -6 32705.6 906.843  13
   3  -6   6 29967.7 738.772  26
   3  -6   7 22946.1 637.803  26
   3  -6   8 366.038 95.7703   9
   3  -6   8 437.820 94.7617  26
   3  -6   9 725.292 116.503   9
   3  -6   9 839.069 116.503  26
   3  -6  10 9.00081 55.6010   9
   3  -6  10-13.5427 41.0957  26
  -3   5  12 178.063 64.6577  16
  -3   5  11 420.436 108.447  16
  -3   5  11 493.375 90.6355   6
  -3   5  10 10586.1 499.604  16
  -3   5  10 11248.1 491.490  14
  -3   5  10 10487.0 417.989   6
  -3   5   9 5014.76 357.235  16
  -3   5   9 5168.85 367.330  14
  -3   5   9 4795.66 291.125   6
  -3   5   9 5367.24 471.364  20
  -3   5   8 695.166 149.013  16
  -3   5   8 442.026 152.415  20
  -3   5   8 542.713 134.538  14
  -3   5   7 533.370 131.140  16
  -3   5   7 475.116 156.531  20
  -3   5   7 331.591 191.214  13
  -3   5   7 487.757 129.442  14
  -3   5   7 605.367 132.916  24
  -3   5   6 3065.49 357.480  20
  -3   5   6 2405.28 387.699   1
  -3   5   6 3053.47 279.122  16
  -3   5   6 2426.74 358.662  13
  -3   5   5 63.7517 64.7789  16
  -3   5   5-84.3210 109.641   1
  -3   5   5 109.299 120.405  13
  -3   5   5-32.0319 66.0430  20
  -3   5   4 7925.84 419.006  16
  -3   5   4 7571.90 659.780   1
  -3   5   4 6711.75 493.438  13
  -3   5   3 10693.5 473.054  16
  -3   5   3 9646.18 726.093   1
  -3   5   3 10881.0 579.307  13
  -3   5   2 1140.12 272.457   1
  -3   5   2 2353.84 256.828  13
  -3   5   1 3303.98 288.579  13
  -3   5   1 3005.48 392.066   1
  -3   5   0 31257.2 1214.79   4
  -3   5   0 35658.6 898.686  13
  -3   5  -1 23130.0 1039.67   4
   3  -5   1 23031.2 572.611  26
   3  -5   1 24627.2 905.662   3
   3  -5   2 20370.6 543.378  26
  -3   5  -2 18818.0 936.906   4
  -3   5  -2 20689.8 678.295  13
   3  -5   2 20270.2 861.993   3
  -3   5  -3 3888.72 427.801   4
   3  -5   3 4083.64 251.875  26
  -3   5  -3 4198.28 305.132  13
   3  -5   3 3982.62 401.526   3
   3  -5   3 3908.50 245.611  21
   3  -5   4 167.547 69.4665  26
  -3   5  -4 83.3143 48.4524  13
  -3   5  -4 288.584 127.173   4
   3  -5   4 130.030 63.8467  21
   3  -5   5 33441.9 793.014  21
   3  -5   5 34254.1 777.380  26
   3  -5   6 52544.1 981.958  26
   3  -5   7 2055.99 208.214   9
   3  -5   7 2383.08 214.414  26
   3  -5   8 2209.70 212.060   9
   3  -5   8 2234.61 238.454  22
   3  -5   8 2438.49 214.763  26
   3  -5   9 1686.44 173.404   9
   3  -5   9 1824.81 174.410  26
   3  -5  10 157.731 55.9228  26
   3  -5  10 89.1777 62.5931   9
  -3   4  12-20.4864 57.3522  16
  -3   4  12-18.2515 41.0598   6
  -3   4  11 7291.03 415.891  16
  -3   4  11 6806.57 338.867   6
  -3   4  10 242.136 102.297  16
  -3   4  10 257.212 97.1794  14
  -3   4  10 420.464 99.5377   6
  -3   4  10 228.714 119.230  20
  -3   4   9 846.608 159.930  16
  -3   4   9 846.730 203.461  20
  -3   4   9 940.829 168.242  14
  -3   4   8-15.4946 65.8953  16
  -3   4   8-81.7314 75.0078  14
  -3   4   8 132.803 121.343  20
  -3   4   7 122.186 101.821  20
  -3   4   7-17.2108 66.3948   1
  -3   4   7 170.464 84.8791  16
  -3   4   7 348.975 110.855  14
  -3   4   7 187.261 132.919  13
  -3   4   6 23308.9 703.090  16
  -3   4   6 22384.2 747.884  14
  -3   4   6 22033.0 878.162  20
  -3   4   6 24516.5 1150.48   1
  -3   4   5 3226.92 406.356   1
  -3   4   5 3859.19 277.084  16
  -3   4   5 3024.72 351.731  13
  -3   4   5 3441.83 333.929  20
  -3   4   4 1042.89 222.727   1
  -3   4   3 212.319 118.637   1
  -3   4   2 1900.64 293.790   1
  -3   4   1 57116.4 1533.13   1
  -3   4   0 11058.0 649.886   4
   3  -4   1 427.310 126.430   3
  -3   4  -1 638.027 168.363   4
  -3   4  -2 38845.8 1198.56   4
   3  -4   2 40545.8 1142.84   3
   3  -4   3-83.6822 70.7239   3
   3  -4   3 105.374 43.2202  26
  -3   4  -3-146.916 84.9406   4
   3  -4   3 123.263 61.7158  21
   3  -4   4 6317.91 308.642  26
   3  -4   4 6286.87 318.630  21
   3  -4   5 5827.09 312.854  26
   3  -4   6 9610.34 415.122  26
   3  -4   7 36154.0 833.476   9
   3  -4   7 37044.5 819.820  26
   3  -4   8 4679.73 309.725   9
   3  -4   8 4894.98 299.519  26
   3  -4   8 4527.21 339.364  22
   3  -4   9 1877.72 193.966   9
   3  -4   9 1873.86 181.361  26
   3  -4   9 1907.10 227.240  22
   3  -4  10 8071.07 356.806   9
   3  -4  10 7901.94 329.605  26
   3  -4  11 1774.33 132.830  26
  -3   3  13 3384.68 214.702   6
  -3   3  12-77.3838 74.4170  16
  -3   3  12 53.2871 43.9325   6
  -3   3  11 18570.1 695.023  16
  -3   3  11 17825.6 569.198   6
  -3   3  10 9847.34 512.165  16
  -3   3  10 10007.5 496.065  14
  -3   3  10 9600.34 631.950  20
  -3   3   9 1109.11 183.054  16
  -3   3   9 981.722 172.451  14
  -3   3   9 833.984 191.774  20
  -3   3   8 157.105 77.0762  16
  -3   3   8 203.854 105.827  14
  -3   3   8 130.811 91.2112  20
  -3   3   7 3123.48 257.443  16
  -3   3   7 3212.62 412.766   1
  -3   3   7 3160.17 280.413  14
  -3   3   7 2915.64 329.639  20
  -3   3   6 16789.6 554.823  16
  -3   3   6 16651.7 607.856  14
  -3   3   6 16180.5 880.462   1
  -3   3   6 16772.0 733.830  20
  -3   3   5 65925.1 1703.46   1
  -3   3   4 1400.72 256.332   1
  -3   3   3 102712. 1954.76   1
  -3   3   2 38362.9 1153.01   1
  -3   3   1 864.004 186.023   1
  -3   3   0 105556. 1800.55   1
  -3   3  -1 14476.5 654.912   4
   3  -3   1 15360.9 633.592   3
  -3   3  -2 43052.0 1119.86   4
   3  -3   2 43185.0 1127.72   3
   3  -3   3 8426.63 535.635   3
   3  -3   4 2109.06 174.319  26
   3  -3   4 2137.73 182.860  21
   3  -3   5 379.897 91.1545   9
   3  -3   5 473.638 93.0371  26
   3  -3   6 8683.44 397.143   9
   3  -3   6 9545.16 403.180  15
   3  -3   6 8928.40 383.944  26
   3  -3   7 61821.4 1092.36   9
   3  -3   7 63096.7 1047.35  26
   3  -3   7 64620.2 1246.88  22
   3  -3   8 222.158 99.7651   9
   3  -3   8 354.856 91.2772  26
   3  -3   8 207.255 93.6319  22
   3  -3   9 129.209 92.1581   9
   3  -3   9 100.451 50.6812  26
   3  -3   9-21.1592 95.4912  22
   3  -3  10 151.385 90.9810   9
   3  -3  10 97.6947 51.6916  26
   3  -3  11 7523.04 269.842  26
   3  -3  11 7260.62 308.927  25
  -3   2  13-7.07140 35.1258  27
  -3   2  13 136.567 58.8980   6
  -3   2  13 118.049 67.8378   8
  -3   2  12 5610.85 308.332   6
  -3   2  11 9583.53 509.393  16
  -3   2  11 9727.27 470.521  14
  -3   2  11 9275.35 415.570   6
  -3   2  10 12492.1 582.206  16
  -3   2  10 12632.5 558.002  14
  -3   2  10 12982.9 720.663  20
  -3   2   9 479.596 126.597  16
  -3   2   9 559.266 181.350   1
  -3   2   9 411.362 122.902  14
  -3   2   9 461.770 142.742  20
  -3   2   8 4028.23 306.384  16
  -3   2   8 3873.25 444.674   1
  -3   2   8 4022.27 310.239  14
  -3   2   8 3426.89 357.658  20
  -3   2   7 1487.06 172.212  16
  -3   2   7 1311.33 174.575  14
  -3   2   7 1433.47 282.323   1
  -3   2   7 1214.57 205.908  20
  -3   2   6 2792.79 351.093   1
  -3   2   5 102078. 1974.69   1
  -3   2   4 4237.87 385.240   1
  -3   2   3 7569.08 489.258   1
  -3   2   2 44655.0 1127.27   1
  -3   2   1 1327.37 188.028   1
  -3   2   0 2829.71 259.637   1
   3  -2   0 2960.53 260.462   3
  -3   2  -1 23193.9 686.658   1
   3  -2   1 22821.0 741.911   3
   3  -2   2 22617.0 789.577   3
   3  -2   3 2140.99 271.839   3
   3  -2   4 12984.3 427.423   9
   3  -2   4 12904.0 409.696  26
   3  -2   4 12757.1 440.326  21
   3  -2   5 35214.8 752.828   9
   3  -2   5 35094.1 707.231  26
   3  -2   6 14756.1 519.063   9
   3  -2   6 14660.7 507.495  15
   3  -2   6 14918.6 482.172  26
   3  -2   7 12758.5 504.583   9
   3  -2   7 13724.7 514.391  15
   3  -2   7 14340.5 485.937  26
   3  -2   7 13515.7 576.614  22
   3  -2   8 19229.4 629.494   9
   3  -2   8 20819.2 652.174  15
   3  -2   8 21437.2 595.545  26
   3  -2   8 19872.4 725.625  22
   3  -2   9 1919.51 201.601   9
   3  -2   9 1959.45 209.260  15
   3  -2   9 2058.95 180.103  26
   3  -2   9 1687.09 229.608  22
   3  -2  10 2533.00 181.679  26
   3  -2  11-3.17228 64.0978  25
  -3   1  14 146.702 59.8778   8
  -3   1  14 78.6938 38.7595  27
  -3   1  13 8.55893 35.5731   6
  -3   1  13 60.3796 58.2946   8
  -3   1  13 83.2823 50.3548  27
  -3   1  12 1598.99 171.424   6
  -3   1  11 1137.98 173.519  14
  -3   1  11 1106.50 144.271   6
  -3   1  10 43845.2 1083.40  16
  -3   1  10 44893.2 1032.51  14
  -3   1   9 7912.81 445.863  16
  -3   1   9 8363.98 675.107   1
  -3   1   9 8229.71 439.419  14
  -3   1   8 1394.83 180.777  16
  -3   1   8 1575.89 280.825   1
  -3   1   8 1300.18 176.865  14
  -3   1   7 26961.9 1084.90   1
  -3   1   7 29427.3 766.647  14
  -3   1   6 11852.7 678.872   1
  -3   1   5 45140.8 1250.72   1
  -3   1   4 3224.43 313.479   1
  -3   1   3 33537.1 939.759   1
  -3   1   2 1475.41 188.330   1
   3  -1  -1 12515.1 412.134   2
  -3   1   1 11203.5 462.674   1
   3  -1   0 22210.3 571.762   2
  -3   1   0 21295.5 561.381   1
   3  -1   0 20551.1 644.373   3
   3  -1   1 98198.6 1321.07   2
   3  -1   1 93012.6 1468.77   3
   3  -1   2 18334.9 652.624   2
   3  -1   2 16991.1 679.375   3
   3  -1   3 29641.0 947.178   2
   3  -1   4 2865.85 214.591   9
   3  -1   4 2946.87 343.920   2
   3  -1   5 6615.43 332.373   9
   3  -1   5 7105.64 581.601   2
   3  -1   5 6599.22 339.747   7
   3  -1   5 6483.36 297.072  26
   3  -1   6 11779.8 472.390   9
   3  -1   6 11563.3 461.934  15
   3  -1   6 12168.8 492.065   7
   3  -1   6 12984.4 439.728  26
   3  -1   6 12389.7 533.676  22
   3  -1   7 1118.87 169.936   9
   3  -1   7 1051.19 155.587  15
   3  -1   7 1290.73 174.782   7
   3  -1   7 1354.93 148.714  26
   3  -1   7 1070.37 183.850  22
   3  -1   8 19698.2 651.271  15
   3  -1   8 19562.6 733.521  22
   3  -1   9 486.977 145.248  22
   3  -1   9 717.070 138.832  15
   3  -1   9 634.048 117.262  25
   3  -1  10 29.6168 75.6691  25
   3  -1  11 88.7354 60.1199  25
  -3   0  14 34.9849 55.2613   8
  -3   0  14-44.9572 39.5375  27
  -3   0  13 220.379 60.7461   6
  -3   0  13 226.424 69.3277  27
  -3   0  12 9022.33 452.873   8
  -3   0  12 8770.06 385.729  27
  -3   0  12 9362.52 394.877   6
  -3   0  11 12329.6 539.187   8
  -3   0  11 12352.5 467.459   6
  -3   0  11 13504.3 491.993  12
  -3   0  10 38480.7 955.937  14
  -3   0  10 36021.9 821.853  12
  -3   0   9 13157.7 850.421   1
  -3   0   9 12323.4 532.524  14
  -3   0   8 2562.36 244.444  16
  -3   0   8 2255.07 337.696   1
  -3   0   8 2564.09 236.329  14
  -3   0   8 2479.42 209.393  19
  -3   0   7 5818.86 505.767   1
  -3   0   7 6779.88 361.177  14
  -3   0   6 17060.0 800.711   1
  -3   0   5 43692.3 1186.33   1
  -3   0   4 133542. 1921.51   1
  -3   0   3 1718.04 206.734   1
  -3   0   2 525.601 106.155   1
   3   0  -1 57845.9 983.671   3
  -3   0   1 58444.2 931.044   1
   3   0   0 70663.3 1209.88   2
   3   0   0 69085.3 1155.94   3
   3   0   1 139201. 1813.32   2
   3   0   1 140493. 1793.69   3
   3   0   2 30106.8 908.090   2
   3   0   3 58198.4 1389.05   2
   3   0   4 1159.93 157.262   9
   3   0   4 936.463 126.084   7
   3   0   4 1077.19 143.562   6
   3   0   4 1066.10 221.320   2
   3   0   5 69.0162 50.9471  15
   3   0   5 40.8388 57.2067   7
   3   0   5-18.7942 88.2967  22
   3   0   5 30.9165 50.9595   6
   3   0   5 64.6595 77.0188   2
   3   0   6 3046.43 247.926  15
   3   0   6 2772.69 251.362   7
   3   0   6 2905.02 254.717   6
   3   0   6 3106.28 283.085  22
   3   0   6 2527.57 397.739   2
   3   0   7 2201.23 227.952  15
   3   0   7 2282.19 238.624   7
   3   0   7 2039.85 217.937  25
   3   0   7 2252.83 260.944  22
   3   0   8 6119.38 373.820  15
   3   0   8 6693.57 377.269  25
   3   0   8 6484.59 434.331  22
   3   0   9 7826.40 412.799  15
   3   0   9 8334.78 400.259  25
   3   0  10 51.8661 75.3420  25
   3   0  11 71.1052 59.5863  25
  -3  -1  14 1097.87 129.689   8
  -3  -1  14 1296.69 136.169  27
  -3  -1  13 466.574 111.385   8
  -3  -1  13 667.781 104.233  27
  -3  -1  12 2522.07 240.179   8
  -3  -1  12 2730.90 218.162  27
  -3  -1  12 2656.67 211.456  12
  -3  -1  11 7065.61 410.276   8
  -3  -1  11 7104.00 364.808  12
  -3  -1  10 1647.16 205.738   8
  -3  -1  10 1796.34 190.880  12
  -3  -1   9 63103.4 1139.49   8
  -3  -1   9 61346.4 1184.19  14
  -3  -1   9 60806.0 1052.73  12
  -3  -1   8 353.740 94.5916  19
  -3  -1   8 411.389 94.0717   8
  -3  -1   8 521.858 118.530  14
   3   1  -8 173.541 114.509   4
  -3  -1   7 3390.66 234.006   8
  -3  -1   7 3269.83 256.993  14
  -3  -1   7 3242.87 237.149  19
  -3  -1   6 10871.0 651.192   1
  -3  -1   5 2768.07 311.351   1
  -3  -1   4-21.2639 52.2519   1
  -3  -1   3 67349.3 1247.33   1
   3   1  -2 32652.0 670.460   3
   3   1  -1 30444.4 695.955   3
   3   1   0 15891.3 553.985   3
   3   1   0 14928.2 631.027   2
   3   1   1 15258.7 669.148   2
   3   1   2 6503.28 468.077   2
   3   1   3 21399.9 558.265  15
   3   1   3 19684.7 862.597   2
   3   1   3 20792.2 581.067   7
   3   1   3 21055.0 573.824  25
   3   1   4 2146.02 325.063   2
   3   1   4 1841.54 176.611  15
   3   1   4 1852.16 189.334   7
   3   1   4 1852.61 192.021  25
   3   1   4 1786.64 186.007   6
   3   1   4 2027.37 205.165  22
   3   1   5 474.726 113.543  15
   3   1   5 371.474 100.751   7
   3   1   5 487.632 117.762  25
   3   1   5 404.289 127.816  22
   3   1   5 368.741 98.4088   6
   3   1   5 298.323 138.851   2
   3   1   6 219.685 98.9734  18
   3   1   6 175.346 80.7807  15
   3   1   6 136.102 63.8205   7
   3   1   6 223.004 104.790  25
   3   1   6 159.665 107.454  22
   3   1   6 144.286 74.7790   6
   3   1   7 8130.85 479.765  22
   3   1   7 9476.18 496.373  18
   3   1   7 8264.82 438.699  15
   3   1   7 7933.96 442.311   7
   3   1   7 8384.30 420.945  25
   3   1   8 3584.77 280.662  25
   3   1   8 3617.46 305.509  18
   3   1   8 3245.73 284.119  15
   3   1   9 9687.98 416.642  25
   3   1  10 511.038 103.866  25
  -3  -2  14 8724.75 346.593   8
  -3  -2  14 10455.7 330.509  27
  -3  -2  13 1525.46 175.129   8
  -3  -2  13 1526.83 150.787  27
  -3  -2  12 2875.49 259.789   8
  -3  -2  12 2651.71 213.581  27
  -3  -2  11 235.895 88.6534  12
  -3  -2  11 136.188 74.7855   8
  -3  -2  11 254.300 79.6566  27
  -3  -2  10 56881.1 1132.31   8
  -3  -2  10 57268.3 1049.82  12
  -3  -2   9 43993.2 836.289  10
  -3  -2   9 43499.7 955.285   8
  -3  -2   9 43426.2 899.787  12
  -3  -2   8 155.658 75.1823   8
   3   2  -8 186.898 141.651   4
  -3  -2   8 123.093 75.2738  12
  -3  -2   7 7998.76 368.014   8
   3   2  -7 6840.81 603.582   4
  -3  -2   7 7670.64 351.591  12
  -3  -2   7 7577.05 369.275  19
   3   2  -6 13115.3 779.886   4
  -3  -2   6 12802.7 436.445  12
  -3  -2   6 13777.7 471.045  19
   3   2  -5 32801.4 1129.67   4
   3   2  -4 67565.7 1496.14   4
   3   2  -3 56310.4 1221.38   4
   3   2  -2 1352.59 171.316   4
   3   2  -1 21773.7 826.255   2
   3   2   0 25505.2 914.916   2
   3   2   1 1260.77 223.091   2
  -3  -2  -1 1500.46 135.977   5
   3   2   2 1989.04 182.572   7
   3   2   2 1589.91 254.989   2
   3   2   2 1974.32 185.778  25
  -3  -2  -2 1747.70 149.817   5
   3   2   3-43.9238 69.6536   2
   3   2   3 159.323 72.2023  15
   3   2   3 24.4106 49.3932   7
   3   2   4 7339.72 607.058   2
   3   2   4 6845.15 361.495  15
   3   2   4 6451.00 368.520   7
   3   2   4 6617.76 365.749  25
   3   2   4 7444.66 407.604  22
   3   2   5 886.771 154.817  15
   3   2   5 916.560 156.846   7
   3   2   5 927.640 178.057  22
   3   2   5 970.246 168.150  25
   3   2   5 559.217 188.965   2
   3   2   6-47.2121 70.0029  18
   3   2   6 123.996 78.3400  15
   3   2   6 107.720 82.2827   7
   3   2   6 203.104 117.172  25
   3   2   7 6582.98 419.664  18
   3   2   7 6213.42 391.610  15
   3   2   7 6347.76 375.531  25
   3   2   8 3068.84 280.758  18
   3   2   8 2818.16 242.872  25
   3   2   9-56.8178 60.5687  18
   3   2   9 253.100 103.879  25
   3   2  10-0.72775 50.8700  25
  -3  -3  13-98.4314 68.7352   8
  -3  -3  13-33.6935 38.5343  27
  -3  -3  12 490.928 113.290   8
  -3  -3  12 706.837 110.677  27
  -3  -3  11 28.6487 49.0136  10
  -3  -3  11 18.5289 71.5870   8
  -3  -3  11-9.83798 43.9533  27
  -3  -3  10 10668.2 422.299  10
  -3  -3  10 10211.7 485.917   8
  -3  -3  10 10140.0 421.483  27
  -3  -3  10 10061.0 444.917  12
  -3  -3   9 9964.18 409.814  10
  -3  -3   9 10385.3 474.750   8
  -3  -3   9 10016.8 442.127  12
  -3  -3   8 23773.3 625.223  10
  -3  -3   8 24270.9 696.236   8
  -3  -3   8 24054.5 666.630  12
  -3  -3   7 4036.21 273.210   8
   3   3  -7 3525.01 425.124   4
  -3  -3   7 3773.98 262.363  12
  -3  -3   6 17997.2 539.849   8
   3   3  -6 16777.1 880.043   4
  -3  -3   6 17090.4 522.495  12
  -3  -3   6 16306.5 554.327  19
  -3  -3   5 123.064 70.2936  19
  -3  -3   5 256.757 58.6952   5
   3   3  -5 119.662 79.4352   4
  -3  -3   5 181.061 48.7533  12
   3   3  -4 4282.05 384.624   4
  -3  -3   4 4791.05 249.928   5
   3   3  -3 41332.4 1069.97   4
  -3  -3   3 39201.2 705.523   5
  -3  -3   2 3931.86 226.871   5
   3   3  -1 251.880 116.892   2
  -3  -3   1 472.432 85.4748   5
   3   3   0 3234.81 240.885  25
   3   3   0 3027.70 346.905   2
  -3  -3   0 3079.43 202.444   5
   3   3   1 17747.2 538.194   7
   3   3   1 16680.8 840.496   2
   3   3   1 17039.7 554.213  25
  -3  -3  -1 17158.4 482.346   5
   3   3   2 22792.0 665.349  25
   3   3   2 24327.1 633.477  15
   3   3   2 22621.8 653.636   7
   3   3   2 23921.4 1060.35   2
  -3  -3  -2 23707.0 575.992   5
   3   3   3 28599.4 740.610  15
   3   3   3 28437.3 766.770   7
   3   3   3 31057.3 1242.23   2
   3   3   3 28314.5 765.286  25
   3   3   4 380.266 106.279  15
   3   3   4 333.632 107.244   7
   3   3   4 577.529 146.064  25
   3   3   5 183.740 86.5642  15
   3   3   5 308.687 111.889   7
   3   3   5 382.389 142.116  25
   3   3   6 76.8067 91.4945  18
   3   3   6 175.332 103.814  15
   3   3   6 225.549 124.698  25
   3   3   7 75.2393 65.0369  18
   3   3   7 116.564 103.166  25
   3   3   8 5917.88 327.445  25
   3   3   8 5814.15 371.034  18
   3   3   9-69.5447 61.5850  18
   3   3   9 74.3047 71.0410  25
  -3  -4  13 810.507 116.053   8
  -3  -4  12 231.962 79.7614   8
  -3  -4  12 262.366 73.1989  27
  -3  -4  11 1706.79 199.857   8
  -3  -4  11 2173.29 183.271  27
  -3  -4  10 313.657 88.2548  10
  -3  -4  10 258.167 73.6588  17
  -3  -4  10 187.110 85.8059   8
  -3  -4   9 31948.0 751.145  10
  -3  -4   9 32039.5 841.307   8
  -3  -4   8 83004.7 1204.99  10
  -3  -4   8 85526.4 1339.03   8
  -3  -4   7 144.793 70.1601  10
  -3  -4   7 102.466 74.6281   8
  -3  -4   7 108.172 68.9134  12
  -3  -4   6 256.482 81.5812  10
  -3  -4   6 301.271 69.4146   5
  -3  -4   6 215.985 83.1648   8
   3   4  -6 142.340 87.3417   4
  -3  -4   6 197.618 73.9776  12
  -3  -4   5 2554.77 206.575  10
   3   4  -5 2350.41 315.174   4
  -3  -4   5 2871.90 208.179   5
  -3  -4   4 10552.6 398.275  10
  -3  -4   4 10965.8 402.723   5
  -3  -4   3 585.593 99.5399  10
  -3  -4   3 568.950 101.893   5
   3   4  -2 25356.5 1068.81   2
  -3  -4   2 23321.3 590.611   5
   3   4  -1 10808.4 460.547  25
   3   4  -1 11481.7 722.961   2
  -3  -4   1 11469.8 418.286   5
   3   4   0 5955.71 531.304   2
   3   4   0 6099.39 359.204  25
  -3  -4   0 5824.53 303.246   5
   3   4   1 24380.7 686.924   7
   3   4   1 24054.4 715.091  25
  -3  -4  -1 24454.2 619.298   5
   3   4   2 8766.97 431.249   7
   3   4   2 9511.42 713.092   2
   3   4   2 8526.05 439.218  25
  -3  -4  -2 8806.75 373.450   5
   3   4   3 17331.7 627.144   7
   3   4   3 17006.2 619.538  25
  -3  -4  -3 18348.9 530.751   5
   3   4   4 4915.18 347.501   7
   3   4   4 5117.32 348.552  25
   3   4   5 1062.24 178.772  25
   3   4   5 976.906 175.636  18
   3   4   6 3971.78 324.759  18
   3   4   6 3789.10 292.739  25
   3   4   7 157.650 87.5367  18
   3   4   7-37.4456 81.2942  25
   3   4   8 4221.13 288.430  18
   3   4   8 3872.89 234.780  25
  -3  -5  12 115.478 55.8099   8
  -3  -5  11 10.3437 45.8357  17
  -3  -5  11-11.4192 57.1228   8
  -3  -5  10 510.338 100.574  17
  -3  -5  10 547.758 122.933   8
  -3  -5   9 24880.1 663.942  10
  -3  -5   9 25220.7 738.633   8
  -3  -5   9 25086.1 690.346  17
  -3  -5   8 10742.5 445.519  10
  -3  -5   8 11259.4 499.681   8
  -3  -5   7 35102.0 800.317  10
  -3  -5   7 35133.6 868.239   8
  -3  -5   6 7685.69 372.078  10
  -3  -5   6 8335.46 365.668   5
  -3  -5   5 12280.3 458.682  10
  -3  -5   5 12912.1 462.187   5
  -3  -5   4 54273.8 932.739  10
  -3  -5   4 53191.4 947.257   5
  -3  -5   3 17559.0 523.225  10
   3   5  -3 18972.4 1008.68   2
   3   5  -2 38.9664 72.0454   2
  -3  -5   2 18.1691 68.9175   5
   3   5  -1 67509.8 1893.25   2
  -3  -5   1 61431.3 1028.07   5
  -3  -5   0 34830.7 775.318   5
   3   5   1 1459.58 194.698  25
  -3  -5  -1 1438.11 158.847   5
   3   5   1 1673.90 283.497  11
   3   5   2 744.308 206.089  11
  -3  -5  -2 563.178 106.407   5
   3   5   2 631.564 126.931   7
   3   5   2 355.000 101.682  25
   3   5   3 15928.0 610.414  25
   3   5   3 18041.1 860.284  11
   3   5   4 3137.54 264.785  25
   3   5   4 3909.68 410.224  11
   3   5   5 1303.18 189.468  18
   3   5   5 1191.61 171.312  25
   3   5   6 1871.89 212.189  18
   3   5   6 1986.07 194.520  25
   3   5   7-43.0968 50.3738  18
  -3  -6  11 716.091 94.5977  17
  -3  -6  10 10104.2 386.020  17
  -3  -6   9 5087.57 298.262  17
  -3  -6   8 1014.37 144.752  17
  -3  -6   7 105898. 1432.63  17
  -3  -6   6 9556.57 416.394  10
  -3  -6   6 9822.95 441.670  17
  -3  -6   6 11021.1 426.109   5
  -3  -6   5 56179.3 996.036  10
  -3  -6   5 57754.8 1004.12   5
  -3  -6   4 37190.3 817.657   5
   3   6  -4 42020.8 1322.39  11
  -3  -6   3 10613.4 445.316  17
  -3  -6   3 10332.2 434.471   5
   3   6  -3 11249.7 688.487  11
  -3  -6   2 12085.3 467.526   5
   3   6  -2 13915.5 776.717  11
   3   6  -1 28.7281 72.4229  11
  -3  -6   1 0.28377 64.1536   5
   3   6  -1-34.9265 56.1700  23
   3   6   0 332.058 167.979  11
  -3  -6   0 129.760 68.9107   5
   3   6   1 550.938 171.078  11
  -3  -6  -1 336.967 84.0343   5
   3   6   2 5588.29 493.762  11
  -3  -6  -2 5018.64 283.848   5
   3   6   3 587.475 166.893  11
   3   6   4 525.030 118.052  18
   3   6   4 720.897 176.103  11
   3   6   5 239.472 98.2334  18
   3   6   6-44.4799 55.6880  18
  -3  -7  10 388.720 71.4920  17
   3   7 -10-57.7871 42.0191  13
  -3  -7   9 9831.51 369.350  17
   3   7  -9 4890.99 300.086  13
  -3  -7   8 75.3583 54.5023  17
  -3  -7   7 662.580 113.765  17
  -3  -7   6 50.0280 49.3593   5
  -3  -7   6 55.1019 59.3973  17
  -3  -7   5 7454.76 366.816  17
  -3  -7   5 7806.87 357.464   5
   3   7  -4 310.543 136.223  11
  -3  -7   4 346.349 90.3281   5
  -3  -7   4 384.812 84.5501  17
   3   7  -3 7088.39 441.877  23
  -3  -7   3 6275.67 329.480   5
   3   7  -3 6909.87 549.446  11
   3   7  -2 233.160 118.544  11
  -3  -7   2 207.222 74.1658   5
   3   7  -2 383.630 117.550  23
   3   7  -1 89.9948 105.722  11
  -3  -7   1-41.2025 59.6452   5
   3   7  -1-96.0907 67.6267  23
  -3  -7   0 469.977 98.1211   5
   3   7   0 219.864 140.459  11
  -3  -7  -1 188.994 64.8766   5
   3   7   1 259.708 141.253  11
   3   7   2 68.8525 64.6417  18
  -3  -7  -2 37.8901 41.1181   5
   3   7   2-42.0590 84.0808  11
   3   7   3 742.324 125.856  18
   3   7   3 936.728 212.052  11
   3   7   4 3750.03 250.043  18
   3   7   4 3856.71 353.928  11
  -3  -8   8 268.929 60.6008  17
  -3  -8   7 2541.76 179.172  17
  -3  -8   6 12959.0 411.003  17
  -3  -8   5 1315.85 133.564  17
   3   8  -5 1450.31 181.722  23
  -3  -8   5 1353.51 135.946   5
  -3  -8   4 60.2730 49.8316   5
   3   8  -4 274.518 84.4096  23
  -3  -8   3 317.393 79.4155   5
   3   8  -3 177.639 77.3468  23
   3   8  -3 357.633 139.270  11
  -3  -8   2 572.571 96.7683   5
   3   8  -2 810.280 189.809  11
  -3  -8   1 758.462 107.647   5
   3   8  -1 907.436 203.106  11
  -3  -8   0 83.1109 47.9534   5
   3   8   0 12.3130 73.5536  11
   3   8   1 552.838 149.661  11
   3   8   2 2483.37 287.639  11
  -4  10   2 150.661 99.9157  13
  -4  10   1 1604.10 222.656  13
  -4  10   0 1787.44 233.879  13
  -4  10  -1 317.574 104.216  13
  -4   9   6 147.814 75.2976  14
  -4   9   5 910.447 143.263  14
  -4   9   5 801.408 178.999  13
  -4   9   4 2744.40 247.733  14
  -4   9   4 3780.20 382.288  13
  -4   9   3 2371.25 235.819  14
  -4   9   3 3052.87 345.198  13
  -4   9   2 4920.36 432.242  13
  -4   9   1 834.390 189.016  13
  -4   9   0 1564.45 239.459  13
  -4   9  -1 8116.70 501.152  13
  -4   9  -2 15456.5 526.444  19
  -4   9  -2 10863.7 559.827  13
  -4   9  -3 11550.5 552.694  13
  -4   9  -3 14251.0 503.438  19
  -4   9  -4 8993.88 387.562  19
  -4   9  -4 8527.48 444.730  13
  -4   9  -5 2974.30 212.444  19
  -4   8   8 123.349 60.8144  14
  -4   8   7 2503.81 208.555  16
  -4   8   7 2345.68 222.915  14
  -4   8   6 661.283 120.787  16
  -4   8   6 539.706 129.853  14
  -4   8   6 526.098 160.458  13
  -4   8   5 13670.7 522.480  16
  -4   8   5 12382.3 568.633  14
  -4   8   4 3103.48 388.721  13
  -4   8   3 3174.23 375.627  13
  -4   8   2 11742.1 700.454  13
  -4   8   1 1886.23 276.686  13
  -4   8   0 1002.35 162.138  19
  -4   8   0 1092.41 210.955  13
   4  -8   0 1062.20 135.656  21
  -4   8  -1 2133.91 278.088  13
  -4   8  -1 1819.71 213.488  19
   4  -8   1 1997.41 184.442  21
  -4   8  -2 88.0898 71.3140  19
  -4   8  -2 226.216 107.139  13
  -4   8  -3 1372.15 198.039  19
  -4   8  -3 1442.94 214.612  13
  -4   8  -4 5642.51 353.688  19
  -4   8  -4 5566.44 393.161  13
  -4   8  -5 32854.8 817.477  19
  -4   8  -5 36196.8 929.565  13
  -4   8  -6 21.0373 57.3845  19
  -4   8  -7 997.413 127.484  19
  -4   7   9 2240.26 200.403  16
  -4   7   9 2073.63 201.089  14
  -4   7   8 2069.12 205.819  16
  -4   7   8 2022.00 223.369  14
  -4   7   7 2539.66 236.641  16
  -4   7   7 2717.56 272.410  14
  -4   7   6 1219.78 172.038  16
  -4   7   6 1064.67 178.325  14
  -4   7   6 1169.57 258.925  13
  -4   7   5 2127.16 224.143  16
  -4   7   5 1628.54 229.562  14
  -4   7   5 1767.64 333.129  13
  -4   7   4 305.499 142.569  13
  -4   7   3 8321.60 609.671  13
  -4   7   2 1813.10 277.665  13
  -4   7   1 6495.40 393.166  19
  -4   7   1 6577.35 495.075  13
  -4   7   0 4194.91 321.560  19
  -4   7   0 4289.38 391.137  13
  -4   7  -1 2792.10 268.657  19
  -4   7  -1 2802.21 313.680  13
   4  -7   1 2836.43 230.104  21
  -4   7  -2 1178.48 205.198  13
   4  -7   2 1094.15 148.038  21
   4  -7   3 357.511 94.3344  21
  -4   7  -3 365.401 119.455  13
  -4   7  -4 6898.95 439.768  13
   4  -7   4 6405.02 347.393  21
  -4   7  -6 9477.67 454.366  19
  -4   7  -7 355.126 91.0555  19
   4  -7   7 553.054 93.4040   9
  -4   6  10 564.693 120.104  16
  -4   6  10 649.128 120.186  14
  -4   6  10 681.995 96.2471   6
  -4   6   9 9409.34 450.671  16
  -4   6   9 10168.5 484.422  14
  -4   6   9 10388.9 394.300   6
  -4   6   8 67.1798 84.2490  16
  -4   6   8-59.9252 92.3861  14
  -4   6   7 1470.96 195.512  16
  -4   6   7 1082.22 186.381  14
  -4   6   7 867.372 275.046  13
  -4   6   6 517.476 127.793  16
  -4   6   6 607.267 150.646  14
  -4   6   6 575.317 218.109  13
  -4   6   5 1252.35 187.972  16
  -4   6   5 913.045 168.479  14
  -4   6   5 936.674 254.850  13
  -4   6   4 1316.77 274.817  13
  -4   6   3 578.817 180.695  13
  -4   6   2 223.531 92.3652  19
  -4   6   2 513.055 205.320   1
  -4   6   2 220.024 115.997  13
   4  -6  -1 13163.4 753.175   3
  -4   6   1 12010.7 522.696  19
  -4   6   1 11487.0 865.068   1
  -4   6   1 12257.0 640.907  13
  -4   6   0 7699.64 425.590  19
  -4   6   0 8119.77 507.931  13
  -4   6   0 7162.08 669.207   1
   4  -6   0 8966.74 632.946   3
  -4   6  -1 8150.64 503.743  13
  -4   6  -2 2445.40 267.803  13
   4  -6   2 1975.26 194.913  21
   4  -6   3 203.924 75.3986  26
  -4   6  -3 233.856 99.8843  13
   4  -6   3 190.579 80.9978  21
   4  -6   4 130.941 53.6219  26
   4  -6   4 51.8886 49.2650  21
   4  -6   5-34.8805 73.6357   9
   4  -6   5-29.5207 50.4141  26
   4  -6   6 4683.08 283.246   9
   4  -6   6 4453.76 279.087  26
   4  -6   7 4849.42 277.737   9
   4  -6   7 5073.81 281.836  26
   4  -6   7 5447.16 322.168  22
  -4   6  -8 24.2302 55.4776  19
   4  -6   8 0.61439 54.3051   9
   4  -6   8 25.6158 43.5812  26
  -4   5  11 413.104 106.027  16
  -4   5  11 304.559 85.3983  14
  -4   5  11 318.097 69.6247   6
  -4   5  10 1648.69 197.908  16
  -4   5  10 1818.51 210.829  14
  -4   5  10 1456.21 159.516   6
  -4   5   9 130.920 67.1341  16
  -4   5   9 110.310 87.9992  14
  -4   5   8 6048.85 385.211  16
  -4   5   8 6019.16 415.349  14
  -4   5   7 16292.4 618.736  16
  -4   5   7 15742.3 669.983  14
  -4   5   6 13057.5 539.561  16
  -4   5   6 11613.1 574.884  14
  -4   5   6 12434.0 842.709  13
  -4   5   5 1115.53 290.794   1
  -4   5   5 974.037 171.583  14
  -4   5   5 1198.55 243.366  13
  -4   5   4 28137.0 1305.41   1
  -4   5   4 26283.1 1077.14  13
  -4   5   3 1797.32 204.482  19
  -4   5   3 1525.23 250.910  13
  -4   5   3 1858.57 336.685   1
  -4   5   2 716.906 214.247   1
  -4   5   2 440.863 111.136  19
  -4   5   2 455.017 133.660  13
  -4   5   1 1228.34 168.209  19
  -4   5   1 1196.46 198.820  13
  -4   5   1 1150.22 267.992   1
  -4   5   0 671.559 201.696   1
   4  -5   0 641.528 167.881   3
  -4   5   0 808.917 152.860  19
  -4   5   0 833.209 170.081  13
  -4   5  -1 28306.6 869.636  13
   4  -5   1 30180.5 1128.28   3
  -4   5  -2 2077.20 235.576  13
   4  -5   2 1784.36 178.538  26
   4  -5   2 1860.80 183.043  21
   4  -5   2 1620.85 293.027   3
   4  -5   3 21755.2 623.969  26
   4  -5   3 22192.4 642.758  21
   4  -5   4 7590.42 359.389   9
   4  -5   4 7036.77 359.841  26
   4  -5   4 6929.14 374.196  21
   4  -5   5 4439.82 286.314   9
   4  -5   5 4481.09 289.082  26
   4  -5   6 5232.32 310.659   9
   4  -5   6 5222.57 310.945  26
  -4   5  -7 1283.83 176.379  19
   4  -5   7 1458.59 170.178   9
   4  -5   7 1349.93 156.300  26
   4  -5   7 1698.95 204.549  22
   4  -5   8 5181.40 289.594   9
   4  -5   8 5311.88 279.556  26
   4  -5   8 5320.91 325.047  22
   4  -5   9 1435.18 133.858  26
   4  -5   9 1226.82 152.846  22
  -4   4  12 12442.5 431.161  14
  -4   4  12 13953.0 432.952   6
  -4   4  11 2464.65 234.938  16
  -4   4  11 2329.25 225.851  14
  -4   4  11 2297.47 199.190   6
  -4   4  10 1652.23 209.566  16
  -4   4  10 1782.84 216.831  14
  -4   4   9 12580.2 561.279  16
  -4   4   9 12385.9 585.380  14
  -4   4   8 29.5413 58.7915  16
  -4   4   8-2.54727 81.9161  14
  -4   4   7 7426.59 410.528  16
  -4   4   7 7097.04 438.069  14
  -4   4   6 7929.87 455.885  14
  -4   4   6 7935.97 687.872   1
  -4   4   5 1134.57 275.946   1
  -4   4   5 1190.54 178.509  14
  -4   4   5 1204.55 249.441  13
  -4   4   4 3540.80 264.846  19
  -4   4   4 3189.49 420.023   1
  -4   4   4 3022.84 262.774  14
  -4   4   4 3372.74 365.815  13
  -4   4   3 1807.48 191.991  19
  -4   4   3 1385.20 175.999  14
  -4   4   3 1835.00 264.919  13
  -4   4   3 1305.23 265.142   1
  -4   4   2 6174.21 343.417  19
  -4   4   2 5954.69 537.057   1
  -4   4   2 7241.97 456.032  13
  -4   4   1 10362.9 445.659  19
  -4   4   1 9606.87 666.186   1
   4  -4   0 353.555 129.224   3
  -4   4   0 296.720 90.8732  19
  -4   4   0 246.131 137.837   1
  -4   4   0 460.748 116.173  13
   4  -4   1 631.854 166.910   3
  -4   4  -1 781.877 137.537  19
   4  -4   1 696.492 109.725  26
   4  -4   2 1623.81 164.597  26
   4  -4   2 1657.14 164.311  21
   4  -4   2 1388.31 254.612   3
   4  -4   3 123.863 90.1274   3
   4  -4   3 177.328 62.3958  26
   4  -4   3 237.581 77.8693  21
   4  -4   4 987.737 143.780   9
   4  -4   4 980.431 134.775  26
   4  -4   4 975.911 150.459  21
   4  -4   5 8735.44 402.725   9
   4  -4   5 8661.97 396.347  26
  -4   4  -6 39.2216 66.5707  19
   4  -4   6 58.7447 82.0114   9
   4  -4   6-21.6515 49.7950  15
   4  -4   6 33.9291 56.7164  26
   4  -4   7 1138.45 155.784   9
   4  -4   7 1282.16 156.664  26
   4  -4   7 1331.33 186.045  22
   4  -4   8 726.666 132.767   9
   4  -4   8 782.199 114.620  26
   4  -4   8 532.059 129.091  22
   4  -4   9 477.252 83.7326  26
   4  -4   9 511.871 115.324  22
  -4   3  13-52.2962 49.3138   8
  -4   3  13-10.6600 38.1120   6
  -4   3  12 36846.3 816.150  14
  -4   3  12 40278.2 783.458   6
  -4   3  11 12811.8 548.082  16
  -4   3  11 12793.3 539.872  14
  -4   3  10 2916.19 274.693  16
  -4   3  10 2837.16 274.834  14
  -4   3   9 4618.03 341.344  16
  -4   3   9 4430.55 347.964  14
  -4   3   8 2217.45 235.580  16
  -4   3   8 2139.37 247.375  14
  -4   3   7 1231.30 182.305  14
  -4   3   7 1319.01 276.306   1
  -4   3   6 206.825 77.5855  14
  -4   3   6 135.700 98.9125  13
  -4   3   6 62.0867 97.2180   1
  -4   3   5 15047.8 573.202  14
  -4   3   5 14081.5 793.819  13
  -4   3   5 15522.1 879.125   1
  -4   3   4 1124.82 244.521   1
  -4   3   4 1431.64 173.277  14
  -4   3   4 1590.50 236.809  13
  -4   3   3 34905.6 1224.56   1
  -4   3   2 9563.05 615.618   1
  -4   3   1 4986.34 428.171   1
   4  -3   0 257.947 108.122   3
  -4   3   0 456.349 99.5594  19
  -4   3  -1 2886.79 237.593  19
   4  -3   1 2572.91 195.187  26
   4  -3   1 2592.01 191.270  21
   4  -3   1 2440.65 303.241   3
   4  -3   2 107.712 93.2841   3
  -4   3  -2 172.176 77.8055  19
   4  -3   2 225.851 64.6695  26
   4  -3   2 123.741 58.0479  21
   4  -3   3 341.186 155.210   3
  -4   3  -3 563.177 127.086  19
   4  -3   3 519.515 103.945   9
   4  -3   3 496.404 93.1794  26
   4  -3   3 534.849 105.448  21
  -4   3  -4 143.018 74.5580  19
   4  -3   4 223.835 88.4205   9
   4  -3   4 242.475 72.3478  26
   4  -3   4 193.153 72.4766  21
  -4   3  -5 9132.56 451.766  19
   4  -3   5 8989.37 412.597   9
   4  -3   5 8675.48 388.948  26
   4  -3   6 8944.51 420.503   9
   4  -3   6 9220.47 417.491  15
   4  -3   6 8781.27 395.596  26
   4  -3   7 12771.3 499.724   9
   4  -3   7 13063.0 494.963  15
   4  -3   7 13599.0 477.415  26
   4  -3   7 12838.2 563.471  22
   4  -3   8 595.699 115.034  15
   4  -3   8 627.053 103.865  26
   4  -3   8 537.311 132.722  22
   4  -3   9 3023.15 192.266  26
   4  -3   9 2936.22 223.424  25
   4  -3   9 2930.67 258.531  22
   4  -3  10 1293.83 133.129  25
  -4   2  13 6257.47 269.249  27
  -4   2  13 6370.43 293.165   6
  -4   2  12 4487.67 302.592  14
  -4   2  12 5085.65 286.095   6
  -4   2  11 3229.12 283.009  14
  -4   2  10 15875.5 632.704  16
  -4   2  10 17002.5 659.084  14
  -4   2   9 1724.53 215.862  16
  -4   2   9 1907.04 235.743  14
  -4   2   8 5639.50 357.887  16
  -4   2   8 4868.59 541.533   1
  -4   2   8 5261.77 370.738  14
  -4   2   7 5761.95 370.581  14
  -4   2   7 5834.62 563.873   1
  -4   2   6 4386.29 310.298  14
  -4   2   6 4873.69 482.007   1
  -4   2   6 4918.69 304.112  19
  -4   2   5 12891.1 747.599  13
  -4   2   5 14045.6 797.173   1
  -4   2   4 2185.93 296.984   1
  -4   2   3 5110.76 435.921   1
  -4   2   2 4920.76 405.257   1
   4  -2  -1 14163.6 637.801   3
   4  -2   0 21181.8 804.867   3
   4  -2   1 59575.1 1418.88   3
  -4   2  -2 2751.28 229.337  19
   4  -2   2 2812.78 197.596  26
   4  -2   2 2794.54 326.285   3
   4  -2   2 2676.35 201.969  21
  -4   2  -3 1624.44 192.070  19
   4  -2   3 1799.42 171.827   9
   4  -2   3 1829.73 175.981   7
   4  -2   3 1971.96 173.108  26
   4  -2   3 1721.24 172.944  21
   4  -2   4 524.136 116.218   9
   4  -2   4 734.519 121.661   7
   4  -2   4 603.455 106.607  26
   4  -2   5 84.4896 84.9598   9
   4  -2   5 162.235 72.2634   7
   4  -2   5 70.1338 51.6795  26
   4  -2   6 9471.49 440.256   9
   4  -2   6 10022.6 446.195  15
   4  -2   6 10761.4 424.743  26
   4  -2   6 10429.8 509.423  22
   4  -2   7 3144.77 254.825  15
   4  -2   7 3926.55 249.887  26
   4  -2   7 3218.60 290.817  22
   4  -2   8 680.472 122.362  15
   4  -2   8 736.145 105.741  26
   4  -2   8 493.053 117.320  25
   4  -2   8 596.960 148.725  22
   4  -2   9 3927.16 256.523  15
   4  -2   9 4181.34 262.082  25
   4  -2  10 35.8611 52.5857  25
  -4   1  13 10555.3 368.531  27
  -4   1  13 10197.6 370.118   6
  -4   1  12 2835.62 243.221   8
  -4   1  12 2888.49 216.259   6
  -4   1  12 2866.00 216.039  12
  -4   1  11 2106.70 233.569  14
  -4   1  11 2194.25 208.426  12
  -4   1  10 64429.9 1273.67  14
  -4   1   9 2866.61 276.608  14
  -4   1   8 235.671 76.3349  19
  -4   1   8 303.798 93.8365  16
  -4   1   8 141.692 78.2779  14
  -4   1   7 3710.02 440.151   1
  -4   1   7 3895.01 298.657  14
  -4   1   7 3543.69 263.011  19
  -4   1   6 5453.50 498.853   1
  -4   1   6 6174.15 357.096  14
  -4   1   6 6306.22 341.560  19
  -4   1   5 19945.7 477.365   5
  -4   1   5 18746.9 866.852   1
  -4   1   4 3496.26 206.361   5
  -4   1   4 3487.16 361.237   1
  -4   1   3 34394.7 635.072   5
  -4   1   3 32571.6 1009.05   1
  -4   1   2 43500.3 711.881   5
  -4   1   2 39883.6 1042.22   1
   4  -1  -1 391.297 116.934   3
  -4   1   1 480.017 83.2399   5
   4  -1   0 554.962 140.792   3
  -4   1   0 587.462 98.3069   5
   4  -1   1 23.6849 50.6993   3
  -4   1  -1 24.9021 40.6554   5
  -4   1  -2 17510.3 475.830   5
   4  -1   2 16935.1 512.672  21
   4  -1   3 33341.7 761.384   7
   4  -1   3 36118.6 696.326  26
   4  -1   4 150.857 66.4557   7
   4  -1   5 2074.00 207.390  15
   4  -1   5 2038.31 212.457   7
   4  -1   6 10487.3 461.324  15
   4  -1   6 10963.3 489.315   7
   4  -1   6 10771.4 521.494  22
   4  -1   6 10083.8 467.576  25
   4  -1   7 540.708 123.917  15
   4  -1   7 623.175 126.053   7
   4  -1   7 444.227 120.050  25
   4  -1   7 466.849 133.858  22
   4  -1   8-31.0571 67.5478  15
   4  -1   8-79.7820 85.9111  25
   4  -1   8 6.45302 83.0975  22
   4  -1   9 5079.60 295.854  15
   4  -1   9 5366.68 290.440  25
   4  -1  10 59.9325 61.4298  25
  -4   0  14 16498.1 401.971  27
  -4   0  13 428.458 97.2440   8
  -4   0  13 492.614 92.0938  27
  -4   0  13 361.561 81.6384  12
  -4   0  12 43885.7 826.616   6
  -4   0  12 43416.5 848.365  12
  -4   0  11 6673.80 381.719   8
  -4   0  11 6835.31 363.818  12
  -4   0  10 36352.2 883.030   8
  -4   0  10 35637.7 946.006  14
  -4   0   9 1939.66 204.488   8
  -4   0   9 1865.32 230.510  14
  -4   0   9 2324.36 235.150  19
  -4   0   8 144.746 76.6195  19
  -4   0   8-44.9128 95.3866   1
  -4   0   8 136.616 81.1681  14
  -4   0   7 17451.2 619.116  14
  -4   0   7 17318.4 569.258  19
  -4   0   6-33.1329 54.3412  19
  -4   0   6-41.6331 75.0313   1
  -4   0   6 61.6525 56.0722  14
  -4   0   5 9210.85 328.305   5
  -4   0   5 8862.25 579.575   1
  -4   0   5 9421.74 417.426  19
  -4   0   4 65.8866 55.7341   5
  -4   0   4-36.2330 61.2649   1
  -4   0   3 1245.27 127.301   5
  -4   0   3 1186.19 186.501   1
  -4   0   2 2592.66 181.866   5
   4   0  -2 2428.49 268.282   2
   4   0  -2 2722.89 258.842   3
  -4   0   1 25035.1 560.341   5
   4   0  -1 26382.8 856.411   2
   4   0  -1 25275.1 807.127   3
  -4   0   0 21370.5 521.838   5
   4   0   0 22022.0 810.776   2
   4   0   0 19808.1 757.701   3
  -4   0  -1 23468.2 559.017   5
   4   0   1 24391.1 890.875   2
  -4   0  -2 32772.6 666.808   5
   4   0   2 32779.2 1105.33   2
   4   0   2 30291.8 718.710   7
   4   0   2 30312.3 701.970  25
   4   0   3 633.391 114.400   7
   4   0   3 361.533 96.5052  25
   4   0   4 6888.24 364.174  15
   4   0   4 6587.02 369.262   7
   4   0   4 6445.85 363.629  25
   4   0   4 7152.21 401.321  22
   4   0   5 4381.15 301.365  15
   4   0   5 4503.94 315.955   7
   4   0   5 3969.01 303.130  25
   4   0   5 4587.79 335.518  22
   4   0   6 2254.13 226.596  15
   4   0   6 2219.63 230.950   7
   4   0   6 2084.24 229.371  25
   4   0   6 2383.57 260.826  22
   4   0   7 3.94905 70.8624  15
   4   0   7-115.976 72.2315   7
   4   0   7 36.4801 84.9686  25
   4   0   7 41.7718 88.2024  22
   4   0   8 97.8905 84.0738  15
   4   0   8 23.2949 84.1824  25
   4   0   9 1705.93 165.382  25
  -4  -1  14 2837.60 167.369  27
  -4  -1  13 4617.89 272.472   8
  -4  -1  13 5051.62 261.205  27
  -4  -1  12 1475.95 174.401   8
  -4  -1  12 1662.81 173.463  12
  -4  -1  11 2778.45 249.187   8
  -4  -1  11 2952.75 240.129  12
  -4  -1  10 33292.1 839.488   8
  -4  -1  10 33354.8 816.699  12
  -4  -1   9 11781.6 483.658   8
  -4  -1   9 10865.7 465.143  12
  -4  -1   9 10636.4 477.665  19
  -4  -1   8 14790.5 587.401  14
  -4  -1   8 14632.0 543.880  19
  -4  -1   7 96.5617 69.8516  19
  -4  -1   7 176.340 89.3860  14
   4   1  -7-50.8204 85.2127   4
  -4  -1   6 2567.40 234.186  14
  -4  -1   6 2487.46 224.473  19
  -4  -1   5 279.541 92.1543  19
  -4  -1   5 230.441 71.5739   5
  -4  -1   5 185.306 70.0778  14
  -4  -1   4 870.809 115.262   5
  -4  -1   4 925.538 137.772  19
  -4  -1   3 1847.29 160.391   5
   4   1  -2 23597.5 897.308   2
  -4  -1   2 23836.7 554.743   5
  -4  -1   1 6324.46 290.736   5
   4   1  -1 6042.51 462.148   2
  -4  -1   0 979.325 120.615   5
   4   1   0 709.249 172.297   2
   4   1   1 190.399 101.486   2
  -4  -1  -1 230.601 71.3279   5
   4   1   1 420.134 89.1359   7
   4   1   1 310.343 102.883  25
  -4  -1  -2 2842.13 206.825   5
   4   1   2 2306.72 325.286   2
   4   1   2 2744.75 228.619   7
   4   1   2 2578.04 228.390  25
   4   1   3 42.3298 56.7315  15
   4   1   3 25.4547 55.4797   7
   4   1   3 92.8679 95.6740  25
   4   1   3 157.630 100.417  22
   4   1   3 79.2256 72.8230   2
   4   1   4 571.796 118.314  15
   4   1   4 572.722 125.450   7
   4   1   4 598.466 141.878  25
   4   1   4 723.867 149.108  22
   4   1   5 451.162 118.152  18
   4   1   5 522.532 121.957  15
   4   1   5 585.700 133.256   7
   4   1   5 593.218 148.915  25
   4   1   5 446.640 136.873  22
   4   1   6 488.514 123.976  15
   4   1   6 532.522 123.991   7
   4   1   6 467.576 141.697  25
   4   1   6 446.196 139.729  22
   4   1   7 20.0196 61.1394   7
   4   1   7 117.772 84.9397  15
   4   1   7 117.186 99.8239  25
   4   1   8 65.9136 75.2861  15
   4   1   8 160.944 90.2468  25
   4   1   9 9578.27 352.835  25
  -4  -2  13 99.6490 47.3035   8
  -4  -2  13 213.993 60.9888  27
  -4  -2  12 377.137 93.0618   8
  -4  -2  12 520.649 98.0730  27
  -4  -2  12 532.279 103.876  12
  -4  -2  11 4105.80 253.759  10
  -4  -2  11 3767.34 281.304   8
  -4  -2  11 4012.20 281.063  12
  -4  -2  10 8118.62 374.301  10
  -4  -2  10 7839.91 404.484   8
  -4  -2  10 7865.02 400.325  12
  -4  -2   9 7766.14 397.214   8
  -4  -2   9 6829.74 373.389  12
  -4  -2   8 53.8955 78.8947  19
  -4  -2   8 274.382 99.5504  12
  -4  -2   7 158.337 91.3965  19
   4   2  -7 104.196 89.3956   4
  -4  -2   7 343.525 89.8221  12
  -4  -2   6 1310.46 141.238   5
   4   2  -6 810.944 205.811   4
  -4  -2   6 1280.56 154.136  12
  -4  -2   6 1299.44 167.688  19
  -4  -2   5 34.0197 57.9170  19
  -4  -2   5 101.235 57.1471   5
   4   2  -5-17.2950 50.8822   4
  -4  -2   5 165.821 66.4432  12
  -4  -2   4 1779.88 159.654  12
  -4  -2   4 1754.56 183.902  19
  -4  -2   4 1690.85 160.827   5
  -4  -2   3 634.104 123.023  19
  -4  -2   3 574.636 101.025   5
   4   2  -2 9196.50 613.804   2
  -4  -2   2 9403.00 406.529  19
  -4  -2   2 9417.44 365.996   5
   4   2  -1 280.388 127.110   2
  -4  -2   1 297.847 78.7984   5
   4   2  -1 390.573 100.416  25
   4   2   0 149.967 100.979   2
  -4  -2   0 169.145 64.1938   5
   4   2   0 80.3931 58.5371   7
   4   2   0 191.791 90.5185  25
   4   2   1 7024.29 336.446  15
   4   2   1 6089.36 338.893   7
   4   2   1 6381.84 543.206   2
   4   2   1 6623.26 365.159  25
  -4  -2  -1 6686.83 320.491   5
   4   2   2 43.8032 96.2016   2
  -4  -2  -2 66.7894 64.7494   5
   4   2   2 68.5578 52.4458  15
   4   2   2 2.50748 63.8965   7
   4   2   2 100.342 106.624  25
   4   2   3 55.4393 54.2673  15
   4   2   3 22.7814 58.2684   7
   4   2   3 77.0945 111.013  25
   4   2   4 2659.96 267.182  25
   4   2   4 2830.07 246.135  15
   4   2   4 2701.03 258.967   7
   4   2   5 11148.7 531.122  18
   4   2   5 9995.15 470.344  15
   4   2   5 10165.6 495.999   7
   4   2   5 10381.2 482.232  25
   4   2   6 1285.37 182.701  18
   4   2   6 1265.14 181.390  15
   4   2   6 1464.89 193.762   7
   4   2   6 1393.83 197.950  25
   4   2   7 1230.93 169.792  18
   4   2   7 1102.68 160.366  15
   4   2   7 1368.11 179.465  25
   4   2   8 3438.85 230.345  25
  -4  -3  13 1895.65 166.601   8
  -4  -3  13 2248.32 153.686  27
  -4  -3  12 362.428 93.6631   8
  -4  -3  12 310.689 72.0999  27
  -4  -3  11 214.374 75.3732  10
  -4  -3  11 97.7374 80.6019   8
  -4  -3  11 279.801 80.0401  27
  -4  -3  10 257.993 79.5977  10
  -4  -3  10 172.537 69.8923   8
  -4  -3  10 438.341 102.226  27
  -4  -3  10 293.568 94.8739  12
  -4  -3   9 8976.02 405.985  10
  -4  -3   9 9986.79 446.752   8
  -4  -3   9 9862.68 443.282  12
  -4  -3   8 5460.40 330.278  12
  -4  -3   7 113.795 73.9970  12
  -4  -3   7 96.7627 87.1289  19
  -4  -3   6 13597.0 488.506  12
  -4  -3   6 12623.5 518.424  19
  -4  -3   5 115.879 73.8951  19
  -4  -3   5 82.0408 53.7018   5
  -4  -3   5 176.418 66.7843  12
  -4  -3   4 7542.99 381.200  19
  -4  -3   4 7942.99 354.103   5
  -4  -3   3 736.668 115.480   5
  -4  -3   3 847.369 142.719  19
   4   3  -2 6300.20 548.144   2
  -4  -3   2 5817.60 306.195   5
   4   3  -1 5364.13 307.336   7
   4   3  -1 5402.35 504.369   2
   4   3  -1 5345.87 327.983  25
  -4  -3   1 5064.84 287.222   5
   4   3   0 1743.05 302.212   2
   4   3   0 1500.25 171.627   7
   4   3   0 1424.64 185.998  25
  -4  -3   0 1516.60 163.439   5
   4   3   1 120.044 96.7804   2
  -4  -3  -1 121.219 69.6030   5
   4   3   1 123.821 76.7772   7
   4   3   1 107.602 90.2164  25
   4   3   2 23690.4 724.451   7
   4   3   2 23807.2 734.703  25
  -4  -3  -2 25984.6 652.194   5
   4   3   3 8840.19 430.622  15
   4   3   3 8480.52 444.271   7
   4   3   3 8880.89 457.317  25
   4   3   4 8937.22 443.229  15
   4   3   4 8967.65 464.880   7
   4   3   4 8950.53 464.036  25
   4   3   5 27929.2 835.833  18
   4   3   5 25910.4 750.005  15
   4   3   5 27401.6 798.831   7
   4   3   5 27344.7 764.840  25
   4   3   6 519.586 117.004  18
   4   3   6 627.047 137.434  25
   4   3   7 242.045 83.4382  18
   4   3   7 321.862 92.0045  25
   4   3   8-99.5709 64.5199  25
  -4  -4  12 2345.40 200.632   8
  -4  -4  11-32.8344 49.8260  10
  -4  -4  11 86.1872 45.0422  17
  -4  -4  11 49.0473 70.5928   8
  -4  -4  10 577.439 108.144  10
  -4  -4  10 635.981 128.653   8
  -4  -4   9-5.99172 60.4536  10
  -4  -4   8 1278.90 159.946  10
  -4  -4   7 35.2307 54.3051  10
  -4  -4   6 6489.30 344.074  10
  -4  -4   6 7038.50 340.182   5
  -4  -4   5 334.484 92.2638  10
  -4  -4   5 197.843 71.9902   5
  -4  -4   4 6556.89 331.179  10
  -4  -4   4 6319.44 330.031   5
  -4  -4   3 203.286 68.0041  10
  -4  -4   3 104.403 55.7349   5
  -4  -4   2 8858.06 396.532   5
  -4  -4   1 46015.1 894.770   5
   4   4   0 24983.4 755.038  25
  -4  -4   0 24141.0 647.595   5
   4   4   1 44410.5 977.200   7
   4   4   1 41896.3 984.851  25
  -4  -4  -1 43324.4 855.990   5
   4   4   2 37012.4 917.082   7
   4   4   2 37254.4 936.232  25
   4   4   2 38339.4 1244.76  11
  -4  -4  -2 38728.8 796.809   5
   4   4   3 1596.41 199.157   7
   4   4   3 1637.75 208.926  25
   4   4   3 2179.82 295.463  11
   4   4   4 9196.16 455.515   7
   4   4   4 10384.8 474.471  25
   4   4   5 2128.85 226.255  18
   4   4   5 2168.56 213.369  25
   4   4   6 396.394 96.1003  18
   4   4   6 323.735 86.4223  25
   4   4   7 8216.44 312.881  25
  -4  -5  11 718.283 98.6968  17
  -4  -5  10 477.398 99.8834  10
  -4  -5  10 556.689 98.9085  17
  -4  -5   9 963.457 138.372  10
  -4  -5   9 908.281 137.039  17
  -4  -5   8 2367.43 208.010  10
  -4  -5   7 336.561 96.7356  10
  -4  -5   6 1720.32 179.885  10
  -4  -5   6 1714.88 174.487   5
  -4  -5   5 5324.13 307.836  10
  -4  -5   5 5164.45 303.739   5
  -4  -5   4 5242.93 298.231  10
  -4  -5   4 4951.71 299.373   5
  -4  -5   3 57737.0 1022.08   5
  -4  -5   2 16156.3 542.107   5
  -4  -5   1 5669.75 319.015   5
   4   5   0 23265.3 1018.36  11
  -4  -5   0 22979.7 631.021   5
   4   5   1 1828.59 276.886  11
  -4  -5  -1 1725.28 172.565   5
   4   5   2 16162.0 788.090  11
  -4  -5  -2 15161.4 478.533   5
   4   5   3 1915.45 271.227  11
   4   5   4 1108.49 156.070  18
   4   5   5 95.8217 63.9658  18
  -4  -6  10 1928.04 156.936  17
  -4  -6   9 1354.07 147.829  17
  -4  -6   8 3165.83 231.772  17
  -4  -6   7 53.6551 46.6454  17
  -4  -6   6 3883.52 270.769  17
  -4  -6   6 4026.61 247.200   5
   4   6  -5 936.860 211.378  11
  -4  -6   5 1008.11 141.412  17
  -4  -6   5 1141.45 142.441   5
   4   6  -4 1276.31 241.308  11
  -4  -6   4 1359.58 159.976  17
  -4  -6   4 1518.26 165.098   5
   4   6  -3 1435.53 250.318  11
  -4  -6   3 1169.45 144.834   5
   4   6  -2 1311.28 261.948  11
  -4  -6   2 1088.16 139.573   5
   4   6  -1 219.853 125.178  11
  -4  -6   1 127.967 71.2725   5
   4   6   0 10026.9 627.236  11
  -4  -6   0 8946.02 374.261   5
   4   6   1 9781.75 602.547  11
  -4  -6  -1 8195.21 343.548   5
  -4  -6  -2 5179.89 254.107   5
   4   6   2 5165.86 426.715  11
   4   6   3 617.062 109.362  18
   4   6   3 732.922 158.382  11
   4   6   4-62.1047 48.9936  18
  -4  -7   9-61.7804 36.0176  17
  -4  -7   8 567.173 88.4206  17
  -4  -7   7 958.527 114.250  17
  -4  -7   6 175.754 61.4419   5
  -4  -7   6 139.540 52.4969  17
  -4  -7   5 702.287 105.171  17
  -4  -7   5 763.619 108.702   5
  -4  -7   4-30.6454 56.8947   5
   4   7  -4-165.693 95.0781  11
   4   7  -3 845.416 187.888  11
  -4  -7   3 1007.29 124.525   5
  -4  -7   2 1274.40 137.061   5
   4   7  -2 1253.45 221.031  11
  -4  -7   1 159.089 54.8308   5
   4   7  -1 289.174 128.082  11
  -4  -7   0 50.5770 52.6256   5
   4   7   0-40.4967 80.1276  11
   4   7   1 209.728 78.2385  18
   4   7   1 290.910 114.594  11
  -5   9   4 197.627 66.7347  14
  -5   9   4 407.976 136.653  13
  -5   9   3 2898.01 324.933  13
   5  -9  -3 2507.21 171.887  21
  -5   9   2 198.292 120.325  13
   5  -9  -2 234.920 61.0036  21
  -5   9   1 603.897 153.253  13
   5  -9  -1 549.353 86.8275  21
  -5   9   0 529.998 149.447  13
  -5   9  -1 5980.37 297.258  19
  -5   9  -1 5509.56 395.864  13
  -5   9  -2 5280.30 278.866  19
  -5   9  -2 4839.94 342.947  13
  -5   8   7 4.24288 57.1898  14
  -5   8   6 6009.53 344.835  14
  -5   8   5 924.836 151.990  14
  -5   8   5 1198.50 249.932  13
  -5   8   4-33.5203 63.6604  14
  -5   8   4 0.68131 121.513  13
  -5   8   3 989.689 161.393  14
  -5   8   3 1849.06 287.475  13
  -5   8   2 778.610 139.992  14
  -5   8   2 1079.58 230.053  13
  -5   8   1 29.7666 64.8032  19
   5  -8  -1 17.7814 47.4031  21
  -5   8   0 155.553 71.0674  19
  -5   8   0 218.449 111.776  13
   5  -8   0 130.474 60.7437  21
  -5   8  -1 4982.27 319.168  19
  -5   8  -1 4952.59 407.419  13
   5  -8   1 5144.83 288.469  21
  -5   8  -2 1191.78 161.605  19
  -5   8  -2 1240.82 200.196  13
   5  -8   2 1112.77 137.150  21
  -5   8  -3 4627.60 298.555  19
  -5   8  -3 5387.57 374.956  13
  -5   8  -4 34.7249 59.1341  19
  -5   8  -5 1087.23 136.709  19
  -5   7   9 98.4737 59.8497  14
  -5   7   8 693.916 135.136  14
  -5   7   7 6084.88 374.956  14
  -5   7   6 120.671 80.7743  14
  -5   7   6 151.274 144.667  13
  -5   7   5 188.000 90.1971  14
  -5   7   5 40.7767 141.356  13
  -5   7   4 1001.48 181.425  14
  -5   7   4 1174.96 282.534  13
  -5   7   3 2377.00 254.109  14
  -5   7   3 2679.36 369.837  13
  -5   7   2 9595.41 470.514  19
  -5   7   2 10719.7 681.054  13
  -5   7   1 7540.82 426.014  19
  -5   7   1 8408.51 587.642  13
  -5   7   0 16.5177 65.6340  19
  -5   7   0 90.1252 84.1803  13
   5  -7   0 40.9119 57.5057  21
  -5   7  -1 1426.13 192.580  19
  -5   7  -1 1418.95 227.030  13
   5  -7   1 1447.06 166.522  21
  -5   7  -2 7966.55 434.349  19
  -5   7  -2 8822.34 527.975  13
   5  -7   2 7832.47 381.524  21
  -5   7  -3 1074.45 166.459  19
   5  -7   3 1058.68 145.088  21
  -5   7  -4 608.178 135.167  19
  -5   7  -5 21.4025 61.4736  19
  -5   7  -6-25.1338 56.2522  19
  -5   6  10 4733.59 284.936  14
  -5   6   9 540.558 122.436  14
  -5   6   8 1566.55 205.804  14
  -5   6   7 508.954 135.959  14
  -5   6   6 6310.33 418.056  14
  -5   6   6 7271.74 662.418  13
  -5   6   5 15434.1 653.077  14
  -5   6   5 18129.0 1011.67  13
  -5   6   4 5209.21 377.394  14
  -5   6   4 6606.27 596.693  13
  -5   6   3 11198.0 518.619  19
  -5   6   3 13025.5 783.866  13
  -5   6   2 9401.19 478.762  19
  -5   6   2 10919.7 687.245  13
  -5   6   1 1041.49 178.035  19
  -5   6   1 1378.36 238.299  13
  -5   6   0 1208.35 190.188  19
  -5   6   0 1278.49 219.439  13
   5  -6   0 1128.39 147.732  21
  -5   6  -1 2382.08 262.553  19
  -5   6  -1 2983.71 323.066  13
   5  -6   1 2348.95 217.753  21
  -5   6  -2 543.501 139.799  19
   5  -6   2 582.813 121.145  21
  -5   6  -3 786.626 141.083  19
   5  -6   3 769.656 132.697  21
  -5   6  -4 1253.29 179.964  19
  -5   6  -5 9390.49 446.486  19
  -5   6  -6-136.489 69.8010  19
   5  -6   6 47.0853 67.3451  22
   5  -6   7 1262.63 147.108  22
  -5   5  11 340.551 92.7655  14
  -5   5  11 345.696 73.8571   6
  -5   5  10 950.659 149.342  14
  -5   5   9 170.112 84.9015  14
  -5   5   8 1400.34 208.855  14
  -5   5   7 9355.42 506.429  14
  -5   5   6 518.585 131.031  14
  -5   5   6 265.089 192.237  13
  -5   5   5 294.068 112.468  14
  -5   5   5 502.199 200.968  13
  -5   5   4 259.415 78.5870  19
  -5   5   4 193.137 88.9652  14
  -5   5   4 228.528 149.662  13
  -5   5   3 192.526 88.0183  19
  -5   5   3 257.623 88.2963  14
  -5   5   3 341.362 157.438  13
  -5   5   2 16.5814 63.6788  19
  -5   5   2 95.3749 88.9870  13
  -5   5   1 769.588 155.153  19
  -5   5   1 761.964 193.334  13
  -5   5   0 884.858 164.285  19
  -5   5   0 857.699 202.081  13
   5  -5   0 938.974 140.006  21
  -5   5  -1 578.916 145.137  19
   5  -5   1 416.619 97.5246  21
  -5   5  -2 573.508 139.612  19
   5  -5   2 757.934 129.887  21
  -5   5  -3 3918.52 318.696  19
   5  -5   3 3891.82 285.525  21
  -5   5  -4 78.1416 67.5086  19
  -5   5  -5 773.659 143.280  19
   5  -5   5 1077.66 137.715  15
  -5   5  -6 427.488 109.044  19
   5  -5   7 2822.87 199.592  25
   5  -5   7 2843.75 229.922  22
  -5   4  12 5704.52 287.460  14
  -5   4  11 66.8724 55.2087  14
  -5   4  10 3776.33 298.899  14
  -5   4   9 6020.65 397.080  14
  -5   4   8 1173.75 192.554  14
  -5   4   7 397.245 117.593  14
  -5   4   6 2313.01 251.320  14
  -5   4   6 1766.47 342.156  13
  -5   4   6 2477.90 241.409  19
  -5   4   5 3579.71 306.714  14
  -5   4   5 3675.98 452.791  13
  -5   4   5 3605.11 296.179  19
  -5   4   4 1584.36 204.884  19
  -5   4   4 1804.54 208.798  14
  -5   4   4 1780.50 315.960  13
  -5   4   4 1815.02 323.139   1
  -5   4   3 38.6534 63.4270  19
  -5   4   3 219.028 125.589  13
  -5   4   2 56.4896 67.4367  19
   5  -4  -2 171.442 94.0625   3
  -5   4   2 125.474 107.170  13
  -5   4   1 1418.32 190.084  19
   5  -4  -1 1389.03 248.728   3
  -5   4   0-59.8322 66.9729  19
   5  -4   0 16.8927 48.6472  21
  -5   4  -1 136.508 78.1577  19
   5  -4   1 81.1317 69.8010  21
  -5   4  -2 3262.19 284.107  19
   5  -4   2 3165.31 253.703  21
  -5   4  -3 2279.56 245.652  19
   5  -4   3 2085.94 212.174  21
  -5   4  -4-54.3085 75.1562  19
   5  -4   4-22.6935 52.3798  26
  -5   4  -5 297.818 99.0084  19
   5  -4   5 166.627 72.8100  26
   5  -4   6 11.3197 46.2976  15
   5  -4   6 26.0642 78.2590  22
   5  -4   7 9718.23 369.182  15
   5  -4   7 9103.21 364.463  25
   5  -4   7 9057.21 422.772  22
   5  -4   8 118.754 64.3381  25
   5  -4   8 72.6093 65.0066  22
  -5   3  12 1671.26 171.497  14
  -5   3  12 1649.66 152.996   6
  -5   3  12 1393.68 130.619  12
  -5   3  11 3235.18 268.248  14
  -5   3  10 1430.91 200.364  14
  -5   3   9 336.738 122.780  14
  -5   3   8 423.236 127.719  14
  -5   3   7 4334.07 339.168  14
  -5   3   7 4713.45 321.893  19
  -5   3   6 394.929 114.324  19
  -5   3   6 389.457 115.149  14
  -5   3   6 743.895 217.246   1
  -5   3   5 4454.63 328.574  14
  -5   3   5 3980.29 476.777  13
  -5   3   5 4506.51 493.110   1
  -5   3   5 4686.21 336.830  19
  -5   3   4 4932.09 343.361  19
  -5   3   4 4305.75 310.502  14
  -5   3   4 4754.57 482.762  13
  -5   3   4 5651.61 535.764   1
  -5   3   3 24338.8 746.929  19
  -5   3   3 27136.8 1091.14  13
  -5   3   2 424.476 114.006  19
   5  -3  -2-0.61542 155.095   3
  -5   3   1 1860.58 211.558  19
   5  -3  -1 2210.75 305.355   3
   5  -3   0 578.499 177.294   3
  -5   3   0 402.291 103.957  19
   5  -3   0 351.111 83.4706  21
   5  -3   1 300.940 129.480   3
  -5   3  -1 78.3999 68.5877  19
   5  -3   1 159.475 68.7797  21
  -5   3  -2 17197.3 628.029  19
   5  -3   2 16672.4 559.760  21
  -5   3  -3 17870.3 637.916  19
   5  -3   3 16993.2 586.565  21
  -5   3  -4 5341.54 348.544  19
   5  -3   4 4919.07 298.297  26
   5  -3   5 1625.00 188.229  15
   5  -3   5 1511.63 163.560  26
   5  -3   6 101.923 62.8980  15
   5  -3   6 24.9749 71.6268  25
   5  -3   6 197.951 96.2774  22
   5  -3   7 1650.55 170.054  15
   5  -3   7 1542.27 167.543  25
   5  -3   7 1440.53 186.164  22
   5  -3   8-42.1190 48.5822  15
   5  -3   8 89.5092 56.5617  25
   5  -3   8 9.53790 70.1931  22
  -5   2  12-21.4645 64.4333  14
  -5   2  12 49.2721 52.0119  12
  -5   2  11 9461.85 464.613  14
  -5   2  10 1457.27 204.742  14
  -5   2   9 11492.9 550.873  14
  -5   2   8 24588.1 793.661  14
  -5   2   8 25576.6 726.599  19
  -5   2   7 4079.55 324.664  14
  -5   2   7 4003.11 301.941  19
  -5   2   6 53911.3 1691.57   1
  -5   2   6 53212.1 1107.74  14
  -5   2   6 53715.2 1097.95  19
  -5   2   5 506.479 127.506  19
  -5   2   5 423.872 108.058  14
  -5   2   4 22533.5 671.201  14
  -5   2   4 22720.8 1000.52   1
  -5   2   4 22665.5 722.563  19
  -5   2   3 84898.7 1378.32  19
   5  -2  -2 8519.73 564.054   3
  -5   2   2 8786.01 443.718  19
  -5   2   1 14933.6 571.358  19
   5  -2  -1 14904.1 474.346  21
   5  -2  -1 15145.0 763.929   3
  -5   2   0 5177.35 344.270  19
   5  -2   0 5589.17 304.292  21
   5  -2   0 5694.86 486.272   3
   5  -2   1 374.004 136.125   3
  -5   2  -1 286.598 91.5028  19
   5  -2   1 310.344 90.3148  21
  -5   2  -2 78.7383 67.9416  19
   5  -2   2 21.7743 56.0195   7
   5  -2   2 37.1382 61.4225  21
  -5   2  -3 3514.87 282.803  19
   5  -2   3 3443.57 261.706   7
   5  -2   3 3213.87 250.925  25
   5  -2   4 1122.46 158.408   7
   5  -2   4 1134.82 157.107  25
   5  -2   5 3247.41 257.803  15
   5  -2   5 3210.40 257.373   7
   5  -2   5 2829.17 241.581  25
   5  -2   5 3493.86 295.966  22
   5  -2   6 3617.94 265.721  15
   5  -2   6 3550.42 263.041  25
   5  -2   6 3710.08 303.783  22
   5  -2   7 25.1103 60.5533  15
   5  -2   7-29.7326 72.5882  25
   5  -2   7-73.1063 83.0605  22
   5  -2   8 3052.92 210.280  15
   5  -2   8 3168.77 207.146  25
   5  -2   8 2832.00 237.420  22
  -5   1  13 11534.3 355.214  12
  -5   1  12 13116.7 447.018  12
  -5   1  11 3926.01 306.591  14
  -5   1  11 4492.13 287.742  12
  -5   1  10 28464.2 852.372  14
  -5   1   9 760.087 151.789  14
  -5   1   9 984.375 153.684  19
  -5   1   8 65858.6 1284.42  14
  -5   1   8 65536.2 1170.46  19
  -5   1   7 40369.1 977.297  14
  -5   1   7 39255.3 934.473  19
  -5   1   6 5627.27 528.286   1
  -5   1   6 5016.83 338.330  14
  -5   1   6 5039.45 341.016  19
  -5   1   5 14238.9 798.902   1
  -5   1   5 12897.7 518.357  14
  -5   1   5 13382.0 551.250  19
  -5   1   4 9350.17 379.292   5
  -5   1   4 10272.6 441.436  14
  -5   1   4 9127.02 452.994  19
   5  -1  -3 9469.54 564.584   3
  -5   1   3 8669.99 367.560   5
  -5   1   3 8713.59 440.865  19
  -5   1   2 45342.0 1007.24  19
  -5   1   2 45456.8 839.708   5
   5  -1  -2 47686.2 1293.26   3
  -5   1   1 1814.50 204.542  19
  -5   1   1 1688.89 169.728   5
   5  -1  -1 1648.91 256.611   3
  -5   1   0-97.4502 68.9153  19
  -5   1   0-22.6362 57.9890   5
   5  -1   0 28.8261 59.7039  21
  -5   1  -1 3848.65 292.569  19
  -5   1  -1 3602.36 244.529   5
   5  -1   1 3459.74 252.379  21
   5  -1   2 6407.94 357.972   7
   5  -1   2 6280.04 341.178  25
   5  -1   3 3964.51 289.227   7
   5  -1   3 3859.07 286.418  25
   5  -1   4 8504.86 411.312  15
   5  -1   4 8583.39 430.761   7
   5  -1   4 8250.90 412.188  25
   5  -1   5 11084.9 471.337  15
   5  -1   5 11556.6 498.154   7
   5  -1   5 10870.6 467.636  25
   5  -1   5 11467.1 523.772  22
   5  -1   6 491.074 110.405  15
   5  -1   6 447.479 101.147   7
   5  -1   6 630.912 131.654  25
   5  -1   6 652.529 150.190  22
   5  -1   7 129.438 81.8451  15
   5  -1   7 149.846 86.7664  25
   5  -1   7 125.019 85.6211  22
   5  -1   8 3416.98 222.985  15
   5  -1   8 3598.80 219.669  25
  -5   0  13 1145.00 118.976  27
  -5   0  13 1020.56 116.361  12
  -5   0  12 104.148 64.2804  12
  -5   0  11 15628.1 535.750  12
  -5   0  10 206.059 87.1803  12
  -5   0  10 303.971 102.529  19
  -5   0   9 7439.34 435.113  14
  -5   0   9 7922.71 406.933  19
  -5   0   8 8614.67 462.494  14
  -5   0   8 8179.58 419.854  19
  -5   0   7 43.0376 62.6719  19
  -5   0   7 21.7255 58.9404  14
  -5   0   6-39.7302 64.5756  19
  -5   0   6-10.6683 42.9477   5
  -5   0   6-49.0501 61.0543  14
  -5   0   5 17731.0 526.815   5
  -5   0   5 18461.1 613.112  14
  -5   0   5 17604.7 633.085  19
  -5   0   4 343.687 118.707  19
  -5   0   4 210.905 80.1666   5
  -5   0   3 1628.03 168.291   5
  -5   0   3 1498.29 186.836  19
  -5   0   2 19234.7 562.017   5
  -5   0   2 20176.5 659.819  19
  -5   0   1 1556.62 164.243   5
  -5   0   1 1953.92 208.762  19
  -5   0   0 12785.1 457.531   5
  -5   0   0 13656.8 541.376  19
  -5   0  -1 441.243 100.754   5
   5   0   1 430.012 106.406   7
   5   0   1 492.126 111.527  25
  -5   0  -2 28.7986 55.1742   5
   5   0   2 44.1413 63.8054   7
   5   0   2 155.247 93.8149  25
   5   0   3 1075.79 152.867  15
   5   0   3 996.152 160.808   7
   5   0   3 1010.80 168.609  25
   5   0   3 1218.17 173.220  22
   5   0   4 1312.54 170.670  15
   5   0   4 1435.66 189.113   7
   5   0   4 1340.46 186.534  25
   5   0   4 1891.81 217.897  22
   5   0   5 5935.83 346.128  15
   5   0   5 5771.48 356.874   7
   5   0   5 5500.72 341.177  25
   5   0   5 5825.59 372.681  22
   5   0   6-27.1132 58.8619  15
   5   0   6-41.4224 57.6308   7
   5   0   6-6.07193 73.3982  25
   5   0   6 27.3350 83.3007  22
   5   0   7 835.045 128.243  15
   5   0   7 924.036 134.425  25
   5   0   8 769.604 113.876  25
  -5  -1  13 4174.67 210.935  27
  -5  -1  12 3829.93 246.647  12
  -5  -1  11 331.128 81.0330  10
  -5  -1  11-74.9656 71.7648  12
  -5  -1  10 5138.49 319.227  12
  -5  -1   9 193.393 98.9096  19
  -5  -1   9 347.877 111.626  12
  -5  -1   8 113.240 87.8261  19
  -5  -1   8 119.352 67.0175  12
  -5  -1   7 9427.68 424.657  12
  -5  -1   7 9778.86 474.056  19
  -5  -1   6 71.0607 71.8822  19
  -5  -1   6 13.8791 48.1507   5
  -5  -1   5 5662.31 308.222   5
  -5  -1   5 5279.47 342.910  19
  -5  -1   4 1427.27 164.935   5
  -5  -1   4 1380.20 181.967  19
  -5  -1   3-75.1772 73.2673  19
  -5  -1   3 44.7789 57.8629   5
  -5  -1   2 14894.2 500.279   5
  -5  -1   2 15392.4 573.319  19
  -5  -1   1 42582.3 854.254   5
  -5  -1   1 46583.5 978.334  19
  -5  -1   0 35186.5 780.645   5
   5   1   0 34650.7 828.046   7
   5   1   0 35539.5 818.319  25
  -5  -1  -1 236.201 78.6920   5
   5   1   1 314.629 95.3734   7
   5   1   1 454.608 123.841  25
  -5  -1  -2 2267.86 203.288   5
   5   1   2 2237.54 212.461  15
   5   1   2 2113.62 221.777   7
   5   1   2 2272.16 235.099  25
   5   1   3 5926.56 338.939  15
   5   1   3 5930.47 371.287   7
   5   1   3 5605.12 356.552  25
   5   1   4 3512.57 269.625  15
   5   1   4 3413.51 285.172   7
   5   1   4 3449.49 281.031  25
   5   1   5 3971.42 284.436  15
   5   1   5 3713.45 289.105   7
   5   1   5 3893.91 286.384  25
   5   1   6 6151.28 338.520  15
   5   1   6 6064.50 344.294   7
   5   1   6 6316.85 333.389  25
   5   1   7 4527.96 266.221  15
   5   1   7 4829.13 260.132  25
  -5  -2  12 1125.86 118.987  10
  -5  -2  12 1236.15 123.940  27
  -5  -2  11 288.290 78.0336  10
  -5  -2  11 308.888 90.1460  12
  -5  -2  10 997.483 139.127  10
  -5  -2  10 990.302 144.915  12
  -5  -2   9 1195.89 159.213  12
  -5  -2   8-8.64291 73.0210  19
  -5  -2   8 6.04291 66.2808  12
  -5  -2   7 1073.73 153.931  12
  -5  -2   7 838.096 166.244  19
  -5  -2   6 228.215 103.725  19
  -5  -2   6 380.202 91.1535   5
  -5  -2   6 318.614 97.6249  12
  -5  -2   5 4838.53 295.532   5
  -5  -2   5 4678.15 324.477  19
  -5  -2   4 2856.12 232.236   5
   5   2  -4 3087.94 394.581   2
  -5  -2   4 3385.67 272.418  19
  -5  -2   3 33.9648 57.6006  19
   5   2  -3 126.837 109.909   2
  -5  -2   3 13.7528 43.1004   5
  -5  -2   2 21743.5 621.995   5
   5   2  -2 22662.9 660.748   7
   5   2  -2 23383.3 1071.58   2
  -5  -2   2 23831.7 682.963  19
  -5  -2   1 16781.5 549.249   5
   5   2  -1 16700.5 578.232   7
   5   2  -1 18169.3 607.894  25
  -5  -2   0 11568.9 455.707   5
   5   2   0 11216.6 483.054   7
   5   2   0 11919.3 502.274  25
  -5  -2  -1 2823.45 223.764   5
   5   2   1 2968.23 255.606   7
   5   2   1 2735.74 253.025  25
  -5  -2  -2 170.850 69.0645   5
   5   2   2-13.4148 75.3813  15
   5   2   2 60.8085 56.1501   7
   5   2   3 134.816 75.1290  15
   5   2   3 175.744 72.2034   7
   5   2   3 233.186 113.787  25
   5   2   4 9206.09 454.122  18
   5   2   4 8196.70 404.020  15
   5   2   4 8042.03 426.860   7
   5   2   4 7821.21 403.205  25
   5   2   5 504.486 116.116  15
   5   2   5 551.964 125.981   7
   5   2   5 807.405 152.105  25
   5   2   6 543.580 113.917  25
   5   2   7 11131.3 357.366  25
  -5  -3  12 321.527 64.2254  10
  -5  -3  11 11647.7 394.804  10
  -5  -3  10 19402.0 548.695  10
  -5  -3   9 10004.3 417.090  10
  -5  -3   9 9735.76 421.854  12
  -5  -3   8 2993.76 238.739  10
  -5  -3   8 3106.63 243.950  12
  -5  -3   7 12843.5 486.353  12
  -5  -3   7 12193.7 535.745  19
  -5  -3   6 13581.8 487.123   5
  -5  -3   6 13556.3 483.476  12
  -5  -3   6 13161.2 548.513  19
  -5  -3   5 2614.29 222.384   5
  -5  -3   5 2749.41 248.642  19
  -5  -3   4 322.856 90.2858  19
  -5  -3   4 248.403 84.7554   5
  -5  -3   3 2529.39 219.796   5
  -5  -3   3 2769.85 237.837  19
  -5  -3   2 143.005 71.6772   5
   5   3  -2 227.354 84.2012   7
  -5  -3   1 1661.82 185.161   5
   5   3  -1 1754.87 191.629   7
  -5  -3   0 26127.1 682.253   5
   5   3   0 26383.0 749.550   7
   5   3   0 26613.5 760.397  25
  -5  -3  -1 56181.3 983.617   5
   5   3   1 54078.7 1087.43   7
   5   3   1 55600.1 1104.86  25
  -5  -3  -2 3541.02 243.997   5
   5   3   2 3168.12 268.613   7
   5   3   2 3234.19 274.094  25
   5   3   3 25091.9 732.360   7
   5   3   3 23969.3 706.301  25
   5   3   4 24434.5 712.628  18
   5   3   4 22775.2 618.221  15
   5   3   4 23172.8 678.709   7
   5   3   4 23118.0 652.073  25
   5   3   5 9205.84 397.728  18
   5   3   5 8604.61 371.492  25
   5   3   6 11432.5 372.096  25
  -5  -4  11 1560.68 142.157  10
  -5  -4  11 1299.99 125.275  17
  -5  -4  10 52.9983 51.8904  10
  -5  -4   9 7777.68 352.862  10
  -5  -4   8 1.80244 60.6344  10
  -5  -4   7 35.1860 54.2239  10
  -5  -4   6 900.003 132.107   5
  -5  -4   6 884.572 130.993  10
  -5  -4   5 236.194 75.5864  10
  -5  -4   5 263.321 83.8939   5
  -5  -4   4 1235.33 157.896   5
  -5  -4   4 1519.47 162.008  10
  -5  -4   3 5576.30 319.818   5
  -5  -4   2 3966.17 269.707   5
  -5  -4   1 29473.5 715.329   5
  -5  -4   0 5409.45 303.948   5
   5   4   0 5668.43 340.021   7
  -5  -4  -1 1582.39 166.866   5
   5   4   1 1512.94 179.128   7
   5   4   1 1382.15 239.583  11
   5   4   2 349.287 117.490  11
   5   4   2 533.476 115.822   7
   5   4   4 3770.64 256.999  18
  -5  -5  10 1878.05 151.639  17
  -5  -5   9 851.911 115.014  10
  -5  -5   9 702.643 105.060  17
  -5  -5   8 18733.3 518.211  10
  -5  -5   7 5733.14 294.252  10
  -5  -5   6 13041.0 446.780   5
  -5  -5   6 13425.3 448.947  10
  -5  -5   5 13933.0 478.454   5
  -5  -5   5 15601.5 472.659  10
  -5  -5   4 81.3689 63.6373   5
  -5  -5   3 1156.31 145.077   5
  -5  -5   2-46.0121 65.9191   5
  -5  -5   1 2129.10 188.355   5
   5   5  -1 2040.88 287.103  11
   5   5   0 294.405 123.854  11
  -5  -5   0 435.474 88.5021   5
  -5  -5  -1 15686.5 453.071   5
   5   5   1 14763.2 685.179  11
   5   5   2 23944.8 811.045  11
   5   5   3 6.69328 42.3098  18
  -5  -6   8 2623.98 180.326  17
  -5  -6   7 1172.49 128.232  17
  -5  -6   6 752.169 101.698   5
  -5  -6   6 548.463 91.4913  17
   5   6  -5 106.372 62.7092  11
  -5  -6   5 12.1554 47.8392   5
  -5  -6   5-28.4688 38.8006  17
   5   6  -4 714.369 172.765  11
  -5  -6   4 1095.87 128.817   5
  -5  -6   3 6055.60 288.013   5
   5   6  -3 5212.06 419.116  11
   5   6  -2 336.674 126.251  11
  -5  -6   2 330.500 77.2284   5
   5   6  -1 30.9096 80.1647  11
  -5  -6   1 17.1289 42.2357   5
   5   6   0 1948.04 236.490  11
   5   6   1 15683.7 629.989  11
  -6   8   4 46.3412 101.041  13
  -6   8   3 2819.96 338.356  13
   6  -8  -3 2247.24 174.025  21
  -6   8   2 98.6564 121.052  13
   6  -8  -2 64.2436 47.9839  21
  -6   8   1 95.3222 52.4205  19
  -6   8   1 254.764 119.158  13
   6  -8  -1 95.8194 51.0314  21
  -6   8   0 12033.3 447.313  19
   6  -8   0 11939.6 399.322  21
  -6   8  -1 20122.4 566.095  19
   6  -8   1 19222.7 496.253  21
  -6   8  -2 5238.61 281.837  19
  -6   7   8-20.3441 44.8059  14
  -6   7   7 1806.54 180.833  14
  -6   7   6 6541.11 351.372  14
  -6   7   5 3132.74 248.307  14
  -6   7   5 3675.59 441.226  13
  -6   7   4 34603.5 1272.44  13
  -6   7   3 951.229 150.467  19
  -6   7   3 1126.30 251.718  13
  -6   7   2 7862.70 409.850  19
   6  -7  -2 7795.05 357.176  21
  -6   7   1 10214.0 468.753  19
   6  -7  -1 10088.4 408.131  21
  -6   7   0 237.415 85.4120  19
   6  -7   0 221.950 72.1297  21
  -6   7  -1 1443.75 182.857  19
   6  -7   1 1389.71 156.119  21
  -6   7  -2 2706.20 236.371  19
   6  -7   2 2707.37 211.293  21
  -6   7  -3-22.0373 58.9281  19
  -6   7  -4-11.1125 56.8367  19
  -6   6   9 435.002 97.4171  14
  -6   6   8 599.336 115.254  14
  -6   6   7-24.3544 57.0669  14
  -6   6   6 741.572 140.759  14
  -6   6   5 2705.85 251.907  14
  -6   6   5 3139.33 421.768  13
  -6   6   4 40491.1 1422.93  13
  -6   6   4 33621.8 870.538  19
  -6   6   3 1013.85 162.385  19
  -6   6   3 1236.16 273.939  13
  -6   6   2 2949.66 272.205  19
   6  -6  -2 2835.22 230.321  21
  -6   6   1-83.5356 96.8881  19
   6  -6  -1-43.7360 59.2455  21
  -6   6   0 5298.83 356.864  19
   6  -6   0 5235.24 309.964  21
  -6   6  -1 31.0466 68.8148  19
   6  -6   1 65.7078 60.3361  21
  -6   6  -2 5679.10 354.378  19
   6  -6   2 5789.99 324.396  21
  -6   6  -3 1422.00 181.649  19
  -6   6  -4 37.0954 56.2980  19
   6  -6   5 2199.99 183.200  22
  -6   5  10 388.461 102.701  14
  -6   5   9 2371.85 219.727  14
  -6   5   8 2.72321 62.5137  14
  -6   5   7-39.2335 70.3895  14
  -6   5   6 4263.26 321.582  14
  -6   5   5 34569.7 900.484  14
  -6   5   5 36876.7 930.227  19
  -6   5   4 503.026 135.064  19
  -6   5   4 722.140 218.123  13
  -6   5   3 9930.18 508.228  19
  -6   5   3 13547.7 839.652  13
  -6   5   2 93.6134 93.1478  19
   6  -5  -2 162.635 69.7567  21
  -6   5   1 179.702 103.048  19
   6  -5  -1 206.508 73.8487  21
  -6   5   0 72.3953 76.4982  19
   6  -5   0-33.0814 53.7985  21
  -6   5  -1 3447.99 290.525  19
   6  -5   1 3219.16 255.251  21
  -6   5  -2 16449.2 614.201  19
   6  -5   2 16592.6 565.180  21
  -6   5  -3 676.272 135.824  19
  -6   5  -4 142.034 68.3016  19
  -6   5  -5 4472.26 259.891  19
   6  -5   5 4035.93 219.509  15
   6  -5   5 4898.35 291.674  22
   6  -5   6 853.368 121.073  22
  -6   4  11 281.928 78.9517  14
  -6   4  10 3811.31 278.580  14
  -6   4   9 153.340 79.2522  14
  -6   4   8 14.2021 64.5305  14
  -6   4   7 66.6348 59.9074  19
  -6   4   7 74.4998 72.5784  14
  -6   4   6 858.035 156.598  19
  -6   4   6 896.917 162.038  14
  -6   4   5 203.431 108.101  19
  -6   4   5 152.927 77.7012  14
  -6   4   4 12370.5 568.024  19
  -6   4   3 27896.5 854.094  19
  -6   4   2 9727.87 504.912  19
   6  -4  -2 9051.70 406.081  21
  -6   4   1 5418.46 379.543  19
   6  -4  -1 5335.09 316.820  21
  -6   4   0 5213.55 369.818  19
   6  -4   0 5205.72 313.751  21
  -6   4  -1 844.779 152.496  19
   6  -4   1 990.224 146.763  21
  -6   4  -2 19379.3 679.132  19
   6  -4   2 19406.2 622.778  21
  -6   4  -3 19551.1 647.939  19
  -6   4  -4 1770.81 190.167  19
   6  -4   5 141.201 63.9404  15
   6  -4   5 130.839 83.0874  22
   6  -4   6 3107.62 191.192  15
   6  -4   6 3475.87 241.240  22
  -6   3  11 1546.63 171.938  14
  -6   3  10 926.310 151.814  14
  -6   3   9 215.245 96.0411  14
  -6   3   8 3334.06 289.025  14
  -6   3   8 3573.92 273.298  19
  -6   3   7 10140.4 499.039  14
  -6   3   7 10833.4 494.542  19
  -6   3   6 4108.43 315.285  14
  -6   3   6 4029.76 319.954  19
  -6   3   5 124.708 81.6709  19
  -6   3   5 266.006 83.9780  14
  -6   3   4 145915. 1944.33  19
   6  -3  -3 13050.7 470.834  21
  -6   3   3 12929.6 587.620  19
  -6   3   2 100211. 1615.60  19
   6  -3  -2 101139. 1324.30  21
  -6   3   1 28760.8 867.980  19
   6  -3  -1 28319.1 718.981  21
  -6   3   0 2112.85 236.818  19
   6  -3   0 2001.83 204.002  21
  -6   3  -1 20381.4 707.333  19
   6  -3   1 19243.2 618.537  21
  -6   3  -2-63.0843 67.5984  19
   6  -3   2-5.43138 45.2196   7
  -6   3  -3 1995.32 214.071  19
   6  -3   3 1698.24 183.943   7
   6  -3   4 4972.84 294.336  15
   6  -3   5 51.6431 48.3891  15
   6  -3   5 84.5656 82.9549  22
   6  -3   6 835.813 111.497  15
   6  -3   6 751.276 117.910  22
  -6   2  12 9899.36 339.927  12
  -6   2  11-47.1340 72.1720  14
  -6   2  11 127.996 69.0739  12
  -6   2  10 1754.30 205.356  14
  -6   2   9 15939.9 616.284  14
  -6   2   9 17751.7 573.241  19
  -6   2   8 740.829 143.074  19
  -6   2   8 979.062 172.422  14
  -6   2   7 641.030 142.660  19
  -6   2   7 755.506 147.753  14
  -6   2   6 29541.4 821.811  14
  -6   2   6 28779.8 840.502  19
  -6   2   5 30920.0 885.514  19
  -6   2   4 11.6043 75.9417  19
  -6   2   3 4257.69 340.557  19
   6  -2  -2 96355.2 1265.25  21
  -6   2   2 92749.2 1542.34  19
  -6   2   1 22222.4 754.243  19
   6  -2  -1 23310.8 643.062  21
  -6   2   0 19.9951 66.0309  19
   6  -2   0 12.9587 46.5968  21
  -6   2  -1-31.0394 76.2716  19
   6  -2   1-38.7459 54.0562   7
  -6   2  -2 9338.02 456.019  19
   6  -2   2 8594.29 416.458   7
   6  -2   3 257.278 94.0191   7
   6  -2   4 245.771 89.4856  15
   6  -2   4 196.289 80.7748   7
   6  -2   4 16.5424 69.6235  22
   6  -2   5 3639.44 244.443  15
   6  -2   5 3354.81 233.340   7
   6  -2   5 3780.98 277.890  22
   6  -2   6 86.1272 45.3446  15
   6  -2   6 22.1292 65.8939  22
  -6   1  12 529.557 93.3829  12
  -6   1  11 159.314 66.8316  12
  -6   1  10 222.246 86.4277  19
  -6   1  10 210.286 76.4634  12
  -6   1   9 14180.4 579.035  14
  -6   1   9 15570.8 557.441  19
  -6   1   8 1690.94 211.514  14
  -6   1   8 1710.88 203.228  19
  -6   1   7 22454.0 728.918  14
  -6   1   7 22796.9 738.361  19
  -6   1   6 2841.65 252.768  14
  -6   1   6 2735.72 265.787  19
  -6   1   5 128.074 89.9334  19
  -6   1   4 1199.91 188.399  19
  -6   1   3 58932.3 1208.90  19
  -6   1   2 16275.0 640.028  19
  -6   1   1 3448.34 298.623  19
  -6   1   0 793.242 158.469  19
   6  -1   1 3463.43 275.919   7
   6  -1   2 444.613 110.303   7
   6  -1   3 1970.08 197.918  15
   6  -1   3 2170.93 215.577   7
   6  -1   3 2473.31 235.984  22
   6  -1   4 605.165 114.319  15
   6  -1   4 731.556 130.889   7
   6  -1   4 883.026 142.526  25
   6  -1   4 849.176 145.462  22
   6  -1   5 848.516 128.756  15
   6  -1   5 923.580 129.319   7
   6  -1   5 1214.56 148.754  25
   6  -1   5 1000.36 151.309  22
   6  -1   6 127.688 64.0918  15
   6  -1   6 195.915 65.3039  25
  -6   0  12 67.3434 45.8896  12
  -6   0  11 467.246 99.1524  12
  -6   0  10 7275.11 357.959  12
  -6   0  10 7662.42 377.827  19
  -6   0   9 611.425 132.092  19
  -6   0   9 550.509 111.543  12
  -6   0   8 14045.2 515.934  12
  -6   0   8 14657.9 567.091  19
  -6   0   7 5898.88 382.025  19
  -6   0   6 971.203 168.369  19
  -6   0   5 476.714 125.870  19
  -6   0   5 390.085 101.984   5
  -6   0   4 1336.06 168.352   5
  -6   0   4 1285.64 188.730  19
  -6   0   3 1738.01 186.114   5
  -6   0   3 1863.84 218.100  19
  -6   0   2 6083.83 335.124   5
  -6   0   2 6227.98 387.381  19
  -6   0   1 17099.3 558.094   5
  -6   0   1 17660.6 638.890  19
  -6   0   0 15766.0 529.750   5
   6   0   0 15176.3 568.531   7
   6   0   1 875.715 148.443   7
   6   0   2 1424.48 166.928  15
   6   0   2 1353.14 181.731   7
   6   0   3 865.347 137.346  15
   6   0   3 699.090 136.732   7
   6   0   3 908.414 154.827  25
   6   0   4 251.299 82.7729  15
   6   0   4 165.663 72.9718   7
   6   0   4 227.910 90.3501  25
   6   0   5-7.66097 48.3570  15
   6   0   5-42.5062 53.7610   7
   6   0   5 20.2384 68.9544  25
   6   0   6 201.943 60.8662  15
  -6  -1  12 156.120 54.7243  12
  -6  -1  11 751.099 102.718  10
  -6  -1  11 740.383 114.677  12
  -6  -1  10 17.5830 52.0751  12
  -6  -1   9 400.672 110.575  19
  -6  -1   9 355.402 87.1739  12
  -6  -1   8 5044.11 305.730  12
  -6  -1   8 5346.12 342.688  19
  -6  -1   7 157.189 80.8338  19
  -6  -1   7-47.1873 61.3336  12
  -6  -1   6 1833.42 188.188   5
  -6  -1   6 2098.42 226.335  19
  -6  -1   5 9037.07 407.031   5
  -6  -1   5 10014.2 477.622  19
  -6  -1   4 6990.18 361.218   5
  -6  -1   4 6914.13 398.540  19
  -6  -1   3 700.863 140.475  19
  -6  -1   3 541.949 116.619   5
  -6  -1   2 45937.2 910.369   5
   6   1  -2 45793.9 973.685   7
  -6  -1   2 47247.8 1005.96  19
  -6  -1   1 8888.97 399.761   5
   6   1  -1 9601.14 447.001   7
  -6  -1   0 1460.43 171.404   5
   6   1   0 1840.28 186.283  15
   6   1   0 1461.38 184.820   7
  -6  -1  -1 844.287 124.909   5
   6   1   1 891.509 134.645  15
   6   1   1 792.707 145.511   7
   6   1   2 69.5449 61.7001  15
   6   1   2 63.3243 63.3447   7
   6   1   2 127.493 83.7053  25
   6   1   3 567.978 109.739  15
   6   1   3 677.004 128.344   7
   6   1   3 716.926 133.400  25
   6   1   4 33.7380 51.8699  15
   6   1   4 9.56393 46.8048   7
   6   1   4 50.1475 66.5469  25
   6   1   5 1176.98 130.287  15
   6   1   5 1234.72 140.825   7
   6   1   5 1131.11 124.469  25
  -6  -2  11 323.926 70.2985  10
  -6  -2  10 5053.61 265.644  10
  -6  -2  10 4706.87 267.099  12
  -6  -2   9 6315.66 320.325  12
  -6  -2   8 5961.50 315.719  12
  -6  -2   8 5833.39 351.799  19
  -6  -2   7 27511.7 653.782   5
  -6  -2   7 27449.6 664.522  12
  -6  -2   7 27272.8 755.148  19
  -6  -2   6 3099.10 240.049   5
  -6  -2   6 3201.02 267.804  19
  -6  -2   5 1192.85 159.871   5
  -6  -2   5 1406.18 178.804  19
  -6  -2   4 2472.30 223.469   5
   6   2  -4 3159.50 248.039   7
  -6  -2   4 2611.89 239.388  19
  -6  -2   3 8778.85 402.941   5
   6   2  -3 9737.22 441.947   7
  -6  -2   3 9810.54 437.920  19
  -6  -2   2 10054.0 424.229   5
   6   2  -2 9918.52 445.819   7
  -6  -2   1 124.415 76.0240   5
   6   2  -1 57.0048 63.8284   7
  -6  -2   0 15089.6 500.503   5
   6   2   0 15390.2 562.222   7
  -6  -2  -1 2649.22 205.666   5
   6   2   1 2917.85 249.866   7
   6   2   1 3097.48 245.797  25
   6   2   2 14.9307 61.6359   7
   6   2   2-39.6579 75.7400  25
   6   2   3 3408.58 249.077   7
   6   2   3 3009.68 217.034  25
   6   2   4 116.996 62.4249   7
   6   2   4 57.8758 59.2525  25
  -6  -3  11 4704.35 217.069  10
  -6  -3  10 3855.60 216.422  10
  -6  -3   9 3453.65 219.818  10
  -6  -3   8 1907.29 174.632  10
  -6  -3   7 22361.0 587.391  10
  -6  -3   7 24217.5 583.715   5
  -6  -3   6 896.222 127.474  10
  -6  -3   6 839.032 129.108   5
  -6  -3   5 5588.39 309.805   5
  -6  -3   5 5682.04 297.850  10
  -6  -3   5 5707.96 342.404  19
  -6  -3   4 578.111 117.258  19
  -6  -3   4 524.481 104.781   5
  -6  -3   3 3292.66 242.290   5
  -6  -3   2 4928.22 292.065   5
  -6  -3   1 17558.9 530.543   5
   6   3  -1 18847.6 592.714   7
  -6  -3   0 1458.25 152.635   5
   6   3   0 1368.79 164.676   7
   6   3   1 356.494 115.996  11
  -6  -3  -1 531.895 90.3935   5
   6   3   1 462.318 105.404   7
   6   3   2 65.6510 60.2040   7
   6   3   3 1496.69 150.160   7
  -6  -4  10 1009.09 107.758  10
  -6  -4   9 6878.05 279.616  10
  -6  -4   8 43.0468 47.9738  10
  -6  -4   7 4069.80 231.426  10
  -6  -4   6 25792.1 575.559  10
  -6  -4   6 24897.2 581.597   5
  -6  -4   5 65.8392 55.5330   5
  -6  -4   4 107.975 59.7591   5
  -6  -4   3 259.171 85.6245   5
  -6  -4   2 1101.21 137.672   5
  -6  -4   1 529.842 98.7468   5
  -6  -4   0 4381.56 233.603   5
   6   4   0 3197.55 302.155  11
   6   4   1 4536.45 330.425  11
  -6  -5   7 100.816 41.9606  17
   6   5  -6 1891.17 219.586  11
   6   5  -5 993.046 180.847  11
  -6  -5   5 1362.28 129.672   5
   6   5  -4 455.054 133.078  11
  -6  -5   4 976.136 115.300   5
   6   5  -3 99.9799 71.5959  11
  -6  -5   3 76.9614 51.4601   5
   6   5  -2 495.307 125.039  11
  -6  -5   2 748.852 99.7173   5
   6   5  -1 113.471 69.5551  11
   7  -7  -5 4320.39 214.446  21
   7  -7  -4 8219.68 309.319  21
  -7   7   3 332.293 82.0067  19
   7  -7  -3 358.668 76.1915  21
   7  -7  -2 2607.82 187.590  21
  -7   7   2 2333.95 197.464  19
   7  -7  -1 1068.70 124.024  21
  -7   7   1 1123.10 140.188  19
  -7   7   0 384.440 87.3951  19
   7  -7   0 346.721 74.2865  21
   7  -6  -7 153.541 51.8669  21
   7  -6  -6 2008.14 158.133  21
   7  -6  -5 24604.7 565.857  21
  -7   6   5 20228.8 558.389  19
   7  -6  -4 4119.53 240.756  21
  -7   6   4 3404.47 250.011  19
  -7   6   3 697.518 132.596  19
   7  -6  -3 795.097 116.364  21
  -7   6   2-36.5008 73.1343  19
   7  -6  -2 22.2605 55.4301  21
  -7   6   1-54.3787 69.9295  19
   7  -6  -1 5.90797 45.1131  21
  -7   6   0 1151.08 156.912  19
   7  -6   0 1094.96 131.927  21
  -7   6  -1 212.418 79.8170  19
  -7   6  -2 1725.40 165.351  19
  -7   5   8-93.0253 52.5786  14
  -7   5   7 165.853 73.3777  14
   7  -5  -6 1596.48 150.877  21
  -7   5   6 1247.80 153.394  19
   7  -5  -5 2616.94 196.533  21
  -7   5   5 2726.58 231.471  19
   7  -5  -4 8459.83 357.605  21
  -7   5   4 7795.39 408.805  19
   7  -5  -3 7463.82 342.774  21
  -7   5   3 7002.83 401.506  19
  -7   5   2 172.307 87.0160  19
   7  -5  -2 202.193 77.2409  21
  -7   5   1 897.410 155.606  19
   7  -5  -1 1017.13 139.993  21
  -7   5   0 3720.98 287.467  19
   7  -5   0 4009.95 259.974  21
  -7   5  -1 1667.17 185.627  19
  -7   5  -2 7703.45 359.588  19
   7  -5   3 113.324 48.7010  15
  -7   4   9 50.5445 41.7028  14
  -7   4   8 2801.69 224.481  14
  -7   4   7 31.5779 52.2177  19
  -7   4   7 118.442 63.8154  14
  -7   4   6 342.516 108.784  19
   7  -4  -5 1933.73 166.745  21
  -7   4   5 1767.95 202.686  19
   7  -4  -4 7780.02 346.520  21
  -7   4   4 6991.11 408.676  19
  -7   4   3 1054.98 170.571  19
   7  -4  -3 1013.76 132.926  21
   7  -4  -2 10376.1 419.341  21
  -7   4   2 10385.1 501.574  19
   7  -4  -1 984.910 139.724  21
  -7   4   1 1138.00 175.247  19
   7  -4   0 20844.4 582.157   7
  -7   4   0 17682.1 623.169  19
   7  -4   1 24415.3 596.307   7
  -7   4  -1 21301.1 648.425  19
  -7   4  -2 936.530 137.249  19
   7  -4   3 15867.9 439.479  15
   7  -4   3 16511.9 494.950  22
  -7   3   9 6642.65 333.968  14
  -7   3   8 676.879 114.716  19
  -7   3   8 531.986 106.677  14
  -7   3   7 244.036 88.5099  19
  -7   3   7 251.344 85.9213  14
  -7   3   6 730.016 142.796  19
  -7   3   5 206.416 100.258  19
  -7   3   4 12126.1 536.026  19
  -7   3   3 14249.1 586.202  19
   7  -3  -2 3479.94 239.147  21
  -7   3   2 3102.79 283.921  19
   7  -3  -1 8882.02 384.494  21
  -7   3   1 7653.42 424.487  19
   7  -3   0 4934.85 300.586   7
  -7   3   0 5405.16 341.701  19
   7  -3   1 5266.86 299.001   7
  -7   3  -1 5098.02 315.090  19
   7  -3   2 3902.37 243.664   7
   7  -3   3 2565.06 187.578  15
   7  -3   3 2550.68 194.327  22
   7  -3   4 1038.98 115.472  15
  -7   2  10 332.792 83.8617  12
  -7   2   9 6936.59 329.133  19
  -7   2   8 67.8937 61.5869  19
  -7   2   7 608.526 123.674  19
  -7   2   6 48.9898 69.9587  19
  -7   2   5 158.234 88.3258  19
  -7   2   4 2462.59 242.778  19
  -7   2   3 6190.28 386.339  19
  -7   2   2 295.766 97.1263  19
  -7   2   1 397.043 115.317  19
   7  -2  -1 304.383 96.2897   7
  -7   2   0 24.7146 60.3174  19
   7  -2   0 99.7857 63.9724   7
   7  -2   1 342.177 87.6354   7
   7  -2   2 217.898 76.9442  15
   7  -2   2 122.603 63.1995   7
   7  -2   3 1549.54 146.866  15
   7  -2   3 1416.22 143.163   7
   7  -2   3 1646.95 163.932  22
   7  -2   4 20.7429 40.6826  15
  -7   1  11 39.6669 42.4128  12
  -7   1  10 104.020 53.9216  12
  -7   1   9 130.787 74.4336  19
  -7   1   9 207.063 71.3005  12
  -7   1   8 7878.23 346.119  12
  -7   1   8 8546.10 391.651  19
  -7   1   7 731.784 129.976  19
  -7   1   7 866.293 126.107  12
  -7   1   6 59.3837 78.0030  19
  -7   1   5 225.386 96.3474  19
  -7   1   4 126.672 94.9535  19
  -7   1   3 194.086 79.4780  19
  -7   1   2 183.376 94.4781  19
  -7   1   1 395.108 106.075  19
   7  -1  -1 510.665 114.079   7
   7  -1   0 222.885 82.1024   7
   7  -1   1 1723.78 168.652  15
   7  -1   1 1589.40 174.069   7
   7  -1   2 540.254 99.2947  15
   7  -1   2 446.903 94.3783   7
   7  -1   3 13.4028 39.9289  15
   7  -1   3 96.2960 41.7236   7
  -7   0  10 1360.80 135.911  12
  -7   0   9 4214.60 238.777  12
  -7   0   9 4467.44 280.188  19
  -7   0   8 18.4848 63.9583  19
  -7   0   8 58.4643 49.7303  12
  -7   0   7 553.370 123.067  19
  -7   0   6 452.234 109.729  19
  -7   0   5 42.1244 58.8385  19
  -7   0   4 1705.31 197.720  19
   7   0  -3 1363.41 170.255   7
  -7   0   3 1420.48 179.439  19
   7   0  -2 1807.29 190.032   7
  -7   0   2 1671.42 185.374  19
   7   0  -1 3432.58 257.206   7
   7   0   0 3244.16 219.689  15
   7   0   0 2751.23 228.737   7
   7   0   1 344.469 77.4185  15
   7   0   1 427.151 97.8860   7
   7   0   2 4023.16 228.668  15
   7   0   2 4309.04 260.846   7
   7   0   3 1569.05 152.844   7
  -7  -1  10 5237.79 231.778  10
  -7  -1   9 696.647 97.3526  12
  -7  -1   8 2249.82 211.496  19
  -7  -1   7 43.5326 59.7219  19
  -7  -1   6 387.429 109.953  19
   7   1  -5 2115.16 192.140   7
  -7  -1   5 1858.99 193.821  19
   7   1  -4 7514.15 360.252   7
  -7  -1   4 7232.96 361.756  19
  -7  -1   3-64.3752 55.6524  19
   7   1  -3 20.7055 47.6864   7
   7   1  -2 3188.20 240.301   7
   7   1  -1 15227.7 514.258   7
   7   1   0-30.3531 60.5052   7
   7   1   1 3025.71 220.780   7
   7   1   2 367.573 79.7679   7
  -7  -2   9 4481.40 217.343  10
  -7  -2   8 482.297 83.6496  10
  -7  -2   7 423.500 81.8386  10
  -7  -2   6 2853.83 189.185  10
  -7  -2   6 2764.71 219.428  19
  -7  -2   5 4167.07 223.167  10
  -7  -2   5 4054.21 240.148   5
  -7  -2   5 4154.99 261.012  19
  -7  -2   4 131.024 64.0060  19
  -7  -2   4 16.0376 45.0121   5
  -7  -2   3 14.3879 42.0027   5
   7   2  -3 138.942 59.6658   7
  -7  -2   2 577.281 100.189   5
   7   2  -2 530.365 103.839   7
   7   2  -1 677.815 111.987   7
   7   2   0 2078.93 176.045   7
   7   2   1 174.506 58.2384   7
  -7  -3   7 3362.59 178.273  10
  -7  -3   5 6616.36 274.541   5
  -7  -3   4 2724.83 181.880   5
  -7  -3   3 212.035 62.0796   5
   7   3  -1 436.862 104.032  11
  -8   5   3 17.4952 41.4989  19
  -8   4   6 314.996 79.9583  19
  -8   4   5 2967.60 211.038  19
  -8   4   4 285.494 79.7609  19
   8  -4  -3 3641.01 211.791   7
  -8   4   3 2384.54 190.928  19
  -8   4   2 618.823 100.734  19
   8  -4  -2 955.190 112.189   7
  -8   4   1 99.0982 48.3277  19
  -8   3   7 3338.63 205.176  19
  -8   3   6 1007.51 127.826  19
  -8   3   5 3419.80 235.909  19
  -8   3   4-16.5703 53.6899  19
   8  -3  -3 5431.55 272.075   7
  -8   3   3 3449.47 234.290  19
  -8   3   2 114.883 64.3282  19
   8  -3  -2 327.589 75.0723   7
  -8   3   1 46.2230 48.7749  19
   8  -3  -1 71.0695 52.0356   7
  -8   2   7 1614.69 149.243  19
  -8   2   6 234.892 68.4715  19
  -8   2   5 213.734 75.9419  19
  -8   2   4 333.525 81.4886  19
   8  -2  -3 9042.68 355.655   7
  -8   2   3 5175.26 279.071  19
  -8   2   2 48.5067 48.0951  19
   8  -2  -2-16.9891 41.1109   7
   8  -2  -1 3562.63 193.983  15
   8  -2  -1 3862.92 221.571   7
  -8   1   7 8357.75 321.648  19
  -8   1   6 76.6710 47.2114  19
  -8   1   5 69.2261 55.1746  19
   8  -1  -5 62.1560 42.6818   7
  -8   1   4 179.051 62.5776  19
   8  -1  -4 310.955 68.8416   7
  -8   1   3 484.605 87.3497  19
   8  -1  -3 689.386 105.061   7
   8  -1  -2 1282.69 131.189   7
   8  -1  -1 60.6870 44.6709   7
  -8   0   7 5459.99 253.049  19
  -8   0   6 909.967 111.406  19
   8   0  -5 887.975 106.425   7
  -8   0   5 939.425 111.584  19
  -8   0   4 746.374 98.5854  19
   8   0  -4 1075.71 117.765   7
   8   0  -3 101.324 46.2335   7
   8   0  -2 2928.37 189.052   7
   0   0   0    0.00    0.00   0
TITL kk55 in P-1
REM P-1 (#2 in standard setting)
CELL 1.54184   6.995586   8.858948  12.093760  93.9802 106.6033 102.1332
ZERR    2.00   0.000554   0.000598   0.000953   0.0059   0.0070   0.0062
LATT  1
SFAC C H N O
UNIT 24.00 40.00 4.00 8.00
TREF
HKLF 4
END
;
_shelx_hkl_checksum     75840
_shelx_res_file
;
    shelx.res created by SHELXL-2014/7
TITL kk55 in P-1
CELL  1.54184   6.9956   8.8589  12.0938   93.980  106.603  102.133
ZERR     2.00   0.0005   0.0006   0.0009    0.006    0.007    0.006
LATT   1
SFAC  C    H    N    O
UNIT  34   34   2    8
MERG   2
FMAP   2
PLAN   10
ACTA
BOND   $H
L.S.  6
TEMP  -173.00
WGHT    0.073700    0.132100
FVAR       8.90328
C1    1    0.867964    0.777193    0.967921    11.00000    0.03503    0.02113 =
         0.02483    0.00205    0.00944    0.00573
AFIX 137
H1A   2    1.017334    0.803449    1.004280    11.00000   -1.50000
H1B   2    0.801968    0.805949    1.024932    11.00000   -1.50000
H1C   2    0.833368    0.834463    0.901389    11.00000   -1.50000
AFIX   0
N1    3    0.794716    0.608593    0.927620    11.00000    0.02941    0.01954 =
         0.02373    0.00347    0.01005    0.00506
C11   1    0.697313    0.642828    0.695442    11.00000    0.02167    0.01468 =
         0.02531    0.00133    0.00614    0.00472
O11   4    0.893138    0.634425    0.753923    11.00000    0.02138    0.02006 =
         0.02404    0.00643    0.00774    0.00411
C12   1    0.534085    0.601866    0.740524    11.00000    0.02615    0.01380 =
         0.02705    0.00198    0.01033    0.00446
C121  1    0.576128    0.564107    0.864545    11.00000    0.02818    0.01658 =
         0.02897    0.00444    0.01342    0.00642
AFIX  13
H121  2    0.504161    0.624045    0.905561    11.00000   -1.20000
AFIX   0
C13   1    0.336335    0.606204    0.672385    11.00000    0.02357    0.01651 =
         0.03618    0.00235    0.01291    0.00422
AFIX  43
H13   2    0.223214    0.577944    0.701598    11.00000   -1.20000
AFIX   0
C14   1    0.305949    0.651477    0.562965    11.00000    0.02390    0.01966 =
         0.03308    0.00272    0.00566    0.00703
AFIX  43
H14   2    0.170739    0.649354    0.515882    11.00000   -1.20000
AFIX   0
C15   1    0.471435    0.700319    0.520682    11.00000    0.02943    0.01988 =
         0.02424    0.00434    0.00705    0.00729
AFIX  43
H15   2    0.449193    0.735074    0.446504    11.00000   -1.20000
AFIX   0
C16   1    0.667751    0.698124    0.586757    11.00000    0.02499    0.01583 =
         0.02531    0.00171    0.00989    0.00435
O16   4    0.842698    0.746487    0.556634    11.00000    0.02573    0.02722 =
         0.02497    0.00835    0.01076    0.00600
C161  1    0.817596    0.806362    0.448178    11.00000    0.03272    0.02875 =
         0.02571    0.00908    0.01254    0.00771
AFIX 137
H16A  2    0.729709    0.724443    0.384622    11.00000   -1.50000
H16B  2    0.952234    0.841109    0.436655    11.00000   -1.50000
H16C  2    0.753608    0.894649    0.448782    11.00000   -1.50000
AFIX   0
C21   1    0.614024    0.312647    0.827705    11.00000    0.02460    0.02021 =
         0.02225    0.00460    0.00944    0.00798
O21   4    0.500555    0.400350    0.866998    11.00000    0.02822    0.01670 =
         0.03295    0.00525    0.01686    0.00602
C22   1    0.803068    0.377738    0.814252    11.00000    0.02404    0.02007 =
         0.02026    0.00626    0.00595    0.00543
C221  1    0.898946    0.550049    0.854221    11.00000    0.02387    0.02047 =
         0.02183    0.00719    0.00754    0.00477
AFIX  13
H221  2    1.045912    0.562957    0.901099    11.00000   -1.20000
AFIX   0
C23   1    0.903853    0.281656    0.767381    11.00000    0.02208    0.02607 =
         0.02401    0.00755    0.00921    0.00734
AFIX  43
H23   2    1.032987    0.325085    0.757280    11.00000   -1.20000
AFIX   0
C24   1    0.816437    0.124160    0.735795    11.00000    0.02812    0.02357 =
         0.02511    0.00523    0.01015    0.01246
AFIX  43
H24   2    0.883750    0.060301    0.701689    11.00000   -1.20000
AFIX   0
C25   1    0.628930    0.057273    0.753551    11.00000    0.02802    0.01755 =
         0.02585    0.00461    0.00886    0.00628
AFIX  43
H25   2    0.571064   -0.051722    0.733237    11.00000   -1.20000
AFIX   0
C26   1    0.529049    0.150908    0.800747    11.00000    0.02271    0.02184 =
         0.02487    0.00655    0.00915    0.00603
O26   4    0.345364    0.101577    0.821848    11.00000    0.02768    0.01768 =
         0.04152    0.00601    0.01827    0.00353
C261  1    0.262462   -0.062957    0.806507    11.00000    0.03190    0.01832 =
         0.05055    0.00643    0.01961    0.00237
AFIX 137
H26A  2    0.231826   -0.105615    0.724702    11.00000   -1.50000
H26B  2    0.135930   -0.084278    0.828439    11.00000   -1.50000
H26C  2    0.362763   -0.111845    0.855856    11.00000   -1.50000
AFIX   0
HKLF 4
REM  kk55 in P-1
REM R1 =  0.0406 for    2147 Fo > 4sig(Fo)  and  0.0459 for all    2456 data
REM    202 parameters refined using      0 restraints
END
WGHT      0.0694      0.1534
REM Highest difference peak  0.222,  deepest hole -0.249,  1-sigma level  0.055
Q1    1   0.8382  0.4531  0.8262  11.00000  0.05    0.22
Q2    1   0.6287  0.6807  0.7389  11.00000  0.05    0.20
Q3    1   0.5654  0.6269  0.5238  11.00000  0.05    0.19
Q4    1   0.6680  0.6376  0.6219  11.00000  0.05    0.19
Q5    1   0.8197  0.6801  0.9427  11.00000  0.05    0.19
Q6    1   0.4715  0.5964  0.9216  11.00000  0.05    0.18
Q7    1   0.7318  0.3295  0.8646  11.00000  0.05    0.18
Q8    1   0.5695  0.7396  0.5728  11.00000  0.05    0.18
Q9    1   0.1704 -0.1155  0.7058  11.00000  0.05    0.18
Q10   1   0.5586  0.2548  0.8057  11.00000  0.05    0.17
;
_shelx_res_checksum     72678
data_global
_journal_date_recd_electronic     2017-02-10
_journal_date_accepted     2017-02-11
_journal_name_full     'Acta Crystallographica, Section E'
_journal_year     2017
_journal_volume     73
_journal_issue      3
_journal_page_first     410
_journal_page_last     412
_journal_paper_category     GO
_journal_paper_doi     10.1107/S2056989017002328
_journal_coeditor_code     HG5482
_publ_contact_author_name     'Vassilyeva, Olga Yu.'
_publ_contact_author_address
;
Department of Chemistry,
Taras Shevchenko National University of Kyiv,
64/13 Volodymyrska Street,
Kyiv 01601, Ukraine
;
_publ_contact_author_email     vassilyeva@univ.kiev.ua
_publ_contact_author_fax     '+380(44)296-2467'
_publ_contact_author_phone     '+380(44)235-4371'
loop_
    _publ_author_name
    _publ_author_footnote
    _publ_author_address
    'Kasyanova, Katerina V.' .
;
Department of Chemistry,
Taras Shevchenko National University of Kyiv,
64/13 Volodymyrska Street,
Kyiv 01601, Ukraine
;
    'Kokozay, Vladimir N.' .
;
Department of Chemistry,
Taras Shevchenko National University of Kyiv,
64/13 Volodymyrska Street,
Kyiv 01601, Ukraine
;
    'Buvaylo, Elena A.' .
;
Department of Chemistry,
Taras Shevchenko National University of Kyiv,
64/13 Volodymyrska Street,
Kyiv 01601, Ukraine
;
    'Vassilyeva, Olga Yu.' .
;
Department of Chemistry,
Taras Shevchenko National University of Kyiv,
64/13 Volodymyrska Street,
Kyiv 01601, Ukraine
;
    'Skelton, Brian W.' .
;
School of Molecular Sciences,
M310, University of Western Australia,
Perth, WA 6009,
Australia
;
