# Supplementary material for: Crystal structure of 4,10-dimeth­oxy-13-methyl-6H,12H-6,12-epimino­dibenzo[b,f][1,5]dioxocine
Source: Acta Crystallogr E Crystallogr Commun. 2017 Feb 21;73(Pt 3):410–2. doi: 10.1107/S2056989017002328 (PMC5347066; doi:10.1107/S2056989017002328)
Supplement: Supplementary file 2 [file e-73-00410-Isup2.hkl]

data_I                                                                          
_shelx_title ' kk55 in P-1'                                                     
_shelx_refln_list_code          4                                               
_shelx_F_calc_maximum      115.12                                               
_exptl_crystal_F_000       316.00                                               
_reflns_d_resolution_high  0.8360                                               
                                                                                
loop_                                                                           
 _space_group_symop_operation_xyz                                               
 'x, y, z'                                                                      
 '-x, -y, -z'                                                                   
                                                                                
_cell_length_a     6.9956                                                       
_cell_length_b     8.8589                                                       
_cell_length_c    12.0938                                                       
_cell_angle_alpha  93.980                                                       
_cell_angle_beta  106.603                                                       
_cell_angle_gamma 102.133                                                       
                                                                                
_shelx_F_squared_multiplier     1.000                                           
                                                                                
loop_                                                                           
 _refln_index_h                                                                 
 _refln_index_k                                                                 
 _refln_index_l                                                                 
 _refln_F_squared_calc                                                          
 _refln_F_squared_meas                                                          
 _refln_F_squared_sigma                                                         
 _refln_observed_status                                                         
   1   0   0       1069.74       1101.10        12.42 o                         
   2   0   0        249.30        239.55         3.18 o                         
   3   0   0        858.88        881.15        10.54 o                         
   4   0   0        217.14        266.84         7.23 o                         
   5   0   0        167.02        166.05         5.50 o                         
   6   0   0        182.15        195.51         4.89 o                         
   7   0   0         39.83         38.20         3.11 o                         
  -7   1   0          5.15          2.81         1.04 o                         
  -6   1   0          9.45         10.01         2.00 o                         
  -5   1   0          0.13         -0.34         0.45 o                         
  -4   1   0         11.96          7.28         1.02 o                         
  -3   1   0        264.17        270.38         5.34 o                         
  -2   1   0         82.22         83.74         3.72 o                         
  -1   1   0       1004.99        865.03         9.58 o                         
   0   1   0       2363.53       2271.73        12.02 o                         
   1   1   0        221.13        252.27         3.89 o                         
   2   1   0       1834.46       1853.12        17.48 o                         
   3   1   0        170.48        195.37         6.07 o                         
   4   1   0         10.65         11.46         1.70 o                         
   5   1   0        436.41        443.24         5.89 o                         
   6   1   0         20.56         20.17         1.54 o                         
   7   1   0          0.16         -0.38         0.76 o                         
  -7   2   0          0.33          0.77         0.55 o                         
  -6   2   0          0.49          0.20         0.48 o                         
  -5   2   0         71.98         68.99         2.60 o                         
  -4   2   0        271.25        267.22        10.15 o                         
  -3   2   0         49.83         36.54         2.32 o                         
  -2   2   0        127.19        133.17         5.52 o                         
  -1   2   0        820.37        794.86         4.69 o                         
   0   2   0        794.99        780.18        10.22 o                         
   1   2   0         71.24         66.76         2.81 o                         
   2   2   0        299.85        311.70        13.67 o                         
   3   2   0        336.01        321.76        11.54 o                         
   4   2   0          1.32          1.79         0.46 o                         
   5   2   0        152.09        145.92         3.49 o                         
   6   2   0        188.90        192.06         4.72 o                         
   7   2   0         25.25         26.23         2.22 o                         
  -7   3   0         62.47         64.98         2.97 o                         
  -6   3   0         22.15         25.87         1.95 o                         
  -5   3   0          6.28          5.15         0.77 o                         
  -4   3   0          9.00          4.82         1.25 o                         
  -3   3   0       1335.10       1331.64        22.71 o                         
  -2   3   0        407.92        403.63        11.07 o                         
  -1   3   0       1217.10       1203.08        18.74 o                         
   0   3   0       1462.46       1537.38        18.13 o                         
   1   3   0          0.00          0.24         0.41 o                         
   2   3   0         13.14         12.54         2.32 o                         
   3   3   0         37.83         39.44         1.79 o                         
   4   3   0         19.90         19.11         1.20 o                         
   5   3   0        318.68        332.52         5.30 o                         
   6   3   0         19.42         17.89         1.41 o                         
  -7   4   0        234.74        245.99        19.95 o                         
  -6   4   0         68.25         65.71         3.02 o                         
  -5   4   0          0.21         -0.19         0.50 o                         
  -4   4   0          5.71          4.38         0.72 o                         
  -3   4   0        154.78        139.50         8.20 o                         
  -2   4   0          2.63          0.71         1.00 o                         
  -1   4   0          1.34          1.61         0.84 o                         
   0   4   0       2244.57       2464.06        20.43 o                         
   1   4   0       1553.61       1746.68        62.77 o                         
   2   4   0        151.96        165.35         8.87 o                         
   3   4   0         80.73         74.99         2.68 o                         
   4   4   0        323.57        309.14         6.20 o                         
   5   4   0         70.23         69.73         2.86 o                         
   6   4   0         53.40         50.74         7.47 o                         
  -7   5   0         50.25         49.01         2.43 o                         
  -6   5   0          0.71          0.13         0.67 o                         
  -5   5   0         11.23         11.41         1.19 o                         
  -4   5   0         12.31          9.54         1.08 o                         
  -3   5   0        398.16        431.85        27.76 o                         
  -2   5   0         74.73         74.60         6.17 o                         
  -1   5   0         70.09         74.81         5.86 o                         
   0   5   0         63.78         59.37         4.84 o                         
   1   5   0          0.43          0.17         0.94 o                         
   2   5   0          0.14          2.33         1.00 o                         
   3   5   0        461.88        439.40         9.78 o                         
   4   5   0        301.70        290.91         6.77 o                         
   5   5   0          5.26          4.95         0.91 o                         
  -7   6   0         12.72         14.12         1.27 o                         
  -6   6   0         63.41         66.39         2.95 o                         
  -5   6   0         18.28         14.99         1.30 o                         
  -4   6   0        100.40        100.84         4.05 o                         
  -3   6   0        261.59        271.19        10.42 o                         
  -2   6   0        368.02        340.58        15.67 o                         
  -1   6   0         19.88         24.26         1.77 o                         
   0   6   0        353.43        425.87        10.48 o                         
   1   6   0          8.29          8.64         1.66 o                         
   2   6   0        243.40        253.59        11.69 o                         
   3   6   0          2.37          2.38         1.28 o                         
   4   6   0        108.76        116.75         6.82 o                         
   5   6   0         27.03         24.58         2.98 o                         
  -7   7   0          5.08          4.59         0.71 o                         
  -6   7   0          3.56          2.89         0.70 o                         
  -5   7   0          0.70          0.58         0.49 o                         
  -4   7   0         48.75         53.41         3.13 o                         
  -3   7   0        171.94        161.01         8.05 o                         
  -2   7   0        542.27        541.60        11.60 o                         
  -1   7   0        245.68        252.20         6.59 o                         
   0   7   0          5.10          5.94         2.32 o                         
   1   7   0         10.03          8.67         2.52 o                         
   2   7   0         97.50        112.10         9.00 o                         
   3   7   0          6.93          4.97         1.58 o                         
   4   7   0          0.67          0.18         0.57 o                         
  -6   8   0        142.59        151.15         3.76 o                         
  -5   8   0          1.39          2.01         0.54 o                         
  -4   8   0         12.31         13.24         1.18 o                         
  -3   8   0        368.65        404.55        13.29 o                         
  -2   8   0         61.42         64.50         3.58 o                         
  -1   8   0          1.47          1.50         0.72 o                         
   0   8   0          7.92          7.08         1.59 o                         
   1   8   0        178.85        163.14        12.88 o                         
   2   8   0          7.79          8.02         1.00 o                         
   3   8   0          0.12          0.70         0.51 o                         
  -5   9   0          3.53          6.69         1.89 o                         
  -4   9   0         16.35         19.74         3.02 o                         
  -3   9   0        131.19        142.56         5.04 o                         
  -2   9   0          4.17          3.19         0.86 o                         
  -1   9   0         27.36         30.28         2.39 o                         
   0   9   0         64.04         58.87         4.62 o                         
   1   9   0         26.42         26.38         1.85 o                         
   2   9   0         24.55         27.40         1.76 o                         
  -4  10   0         19.39         22.55         2.95 o                         
  -3  10   0          0.53          1.56         0.68 o                         
  -2  10   0          1.15          1.62         0.63 o                         
  -1  10   0         43.97         36.43         3.53 o                         
   0  10   0         13.88         14.71         1.47 o                         
   0 -10   1          3.64          2.07         0.97 o                         
   1 -10   1         70.98         83.87         4.96 o                         
   2 -10   1          0.00         -0.51         0.51 o                         
   3 -10   1         20.10         20.37         2.79 o                         
   4 -10   1          2.96          4.01         1.31 o                         
  -2  -9   1         15.54         17.59         1.25 o                         
  -1  -9   1          0.61          2.70         0.94 o                         
   0  -9   1         28.97         26.77         2.62 o                         
   1  -9   1         39.67         38.25         2.80 o                         
   2  -9   1          0.04         -0.03         0.58 o                         
   3  -9   1         61.38         67.82         5.34 o                         
   4  -9   1        117.70        102.40         6.32 o                         
   5  -9   1         68.96         73.41         3.00 o                         
  -3  -8   1          6.60         10.04         1.20 o                         
  -2  -8   1         77.64         89.70         8.50 o                         
  -1  -8   1          3.51          0.82         0.78 o                         
   0  -8   1         18.46         18.02         3.79 o                         
   1  -8   1        189.37        194.82         8.12 o                         
   2  -8   1        431.49        431.09        12.95 o                         
   3  -8   1         69.74         70.85         5.45 o                         
   4  -8   1         23.85         24.87         1.57 o                         
   5  -8   1         63.70         63.68         2.39 o                         
   6  -8   1        218.97        247.56         5.68 o                         
  -4  -7   1          3.27          2.50         0.82 o                         
  -3  -7   1          0.21         -0.39         0.58 o                         
  -2  -7   1         69.79         68.87         4.67 o                         
  -1  -7   1         40.82         41.73         5.15 o                         
   0  -7   1          0.26          0.69         0.88 o                         
   1  -7   1         67.63         69.53         2.57 o                         
   2  -7   1         37.20         33.88         2.87 o                         
   3  -7   1          4.60          3.43         1.35 o                         
   4  -7   1         36.47         35.50         1.93 o                         
   5  -7   1         18.39         18.09         1.39 o                         
   6  -7   1         19.63         17.83         1.50 o                         
  -5  -6   1          0.86          0.28         0.47 o                         
  -4  -6   1          1.95          2.03         0.78 o                         
  -3  -6   1          0.24         -0.06         0.46 o                         
  -2  -6   1         92.26         92.02         5.24 o                         
  -1  -6   1         69.00         68.61         4.23 o                         
   0  -6   1         17.41         15.33         1.53 o                         
   1  -6   1         38.22         35.32         1.67 o                         
   2  -6   1         22.85         14.79         3.05 o                         
   3  -6   1          4.51          3.97         0.84 o                         
   4  -6   1        104.55        102.82         6.35 o                         
   5  -6   1         35.53         31.79         2.30 o                         
   6  -6   1          0.00          0.62         0.57 o                         
   7  -6   1          3.62          2.68         1.01 o                         
  -6  -5   1          1.26          1.43         0.88 o                         
  -5  -5   1         29.96         26.53         1.99 o                         
  -4  -5   1         78.99         71.53         4.02 o                         
  -3  -5   1        819.92        793.75        38.34 o                         
  -2  -5   1         74.59         82.45         6.84 o                         
  -1  -5   1          1.41          0.31         0.75 o                         
   0  -5   1        405.94        473.32        17.67 o                         
   1  -5   1        283.08        296.96        11.67 o                         
   2  -5   1         32.75         37.83         2.73 o                         
   3  -5   1        291.05        295.74         5.67 o                         
   4  -5   1        310.56        366.27        11.82 o                         
   5  -5   1          7.05          6.05         1.02 o                         
   6  -5   1         44.76         41.92         2.42 o                         
   7  -5   1         26.76         21.03         2.34 o                         
  -6  -4   1          5.68          6.68         1.25 o                         
  -5  -4   1        376.15        371.82         9.02 o                         
  -4  -4   1        617.33        580.50        11.29 o                         
  -3  -4   1        146.07        141.65         3.59 o                         
  -2  -4   1        379.43        383.68        13.29 o                         
  -1  -4   1        118.54        141.53         6.58 o                         
   0  -4   1        889.92        939.68        17.25 o                         
   1  -4   1          4.97          6.15         1.53 o                         
   2  -4   1         35.58         33.15         2.33 o                         
   3  -4   1          7.24          6.61         1.33 o                         
   4  -4   1          8.37          9.00         0.96 o                         
   5  -4   1          1.64          1.35         0.66 o                         
   6  -4   1         14.95         11.68         1.33 o                         
   7  -4   1        277.77        291.33        19.64 o                         
  -7  -3   1          9.72          5.51         1.31 o                         
  -6  -3   1        217.29        229.03         8.13 o                         
  -5  -3   1         21.87         21.55         1.68 o                         
  -4  -3   1         68.80         66.44         2.10 o                         
  -3  -3   1          1.94          5.17         1.39 o                         
  -2  -3   1          7.28          6.08         1.18 o                         
  -1  -3   1        213.20        239.83         7.13 o                         
   0  -3   1         13.20         17.05         1.97 o                         
   1  -3   1        712.97        723.06        13.44 o                         
   2  -3   1          0.37          0.61         0.90 o                         
   3  -3   1        184.56        188.56         5.74 o                         
   4  -3   1         31.46         33.27         1.39 o                         
   5  -3   1          1.62          1.98         0.67 o                         
   6  -3   1        241.17        249.19         7.18 o                         
   7  -3   1         65.75         65.45         2.74 o                         
  -7  -2   1          9.09          8.55         1.41 o                         
  -6  -2   1          0.99          1.11         0.62 o                         
  -5  -2   1        219.64        216.94         5.60 o                         
  -4  -2   1          6.02          4.12         0.70 o                         
  -3  -2   1        253.26        274.68        10.42 o                         
  -2  -2   1          1.13          0.34         0.43 o                         
  -1  -2   1          6.55          7.28         1.12 o                         
   0  -2   1        442.47        443.66         9.36 o                         
   1  -2   1         11.02         12.18         1.52 o                         
   2  -2   1          0.06          0.18         0.24 o                         
   3  -2   1        274.44        290.45         6.36 o                         
   4  -2   1        729.31        751.57        17.90 o                         
   5  -2   1          5.27          3.99         0.73 o                         
   6  -2   1          0.11         -0.45         0.56 o                         
   7  -2   1          5.24          4.32         1.11 o                         
  -7  -1   1        196.28        192.10         6.49 o                         
  -6  -1   1        107.84        116.30         4.49 o                         
  -5  -1   1        555.09        560.15        25.24 o                         
  -4  -1   1         79.49         78.81         3.10 o                         
  -3  -1   1        300.33        384.07         8.78 o                         
  -2  -1   1        601.72        592.14         7.99 o                         
  -1  -1   1        742.36        863.97         9.98 o                         
   0  -1   1         75.90         82.15         1.50 o                         
   1  -1   1        614.40        573.41         4.49 o                         
   2  -1   1        432.50        387.02         3.82 o                         
   3  -1   1       1082.84       1210.44        32.71 o                         
   4  -1   1          0.22          0.31         0.40 o                         
   5  -1   1         39.52         45.71         1.90 o                         
   6  -1   1         40.60         43.69         3.48 o                         
   7  -1   1         17.30         20.96         1.53 o                         
  -7   0   1         42.49         43.30         3.24 o                         
  -6   0   1        207.17        218.84         5.30 o                         
  -5   0   1         22.47         21.83         2.51 o                         
  -4   0   1        271.33        320.55         5.11 o                         
  -3   0   1        724.87        733.75         8.53 o                         
  -2   0   1       2165.24       2027.02        16.80 o                         
  -1   0   1       2339.51       2093.31        14.08 o                         
   0   0   1         45.00         44.00         1.06 o                         
   1   0   1       1601.84       1571.35         9.34 o                         
   2   0   1         55.46         63.59         2.51 o                         
   3   0   1       1638.10       1764.36        16.09 o                         
   4   0   1        258.70        299.44         5.97 o                         
   5   0   1          5.82          5.73         0.77 o                         
   6   0   1         14.09         11.05         1.87 o                         
   7   0   1          5.04          4.80         0.77 o                         
  -8   1   1          0.49          0.77         0.56 o                         
  -7   1   1          5.86          5.75         0.98 o                         
  -6   1   1         43.84         43.50         3.77 o                         
  -5   1   1         19.79         21.75         1.47 o                         
  -4   1   1          6.19          5.73         0.86 o                         
  -3   1   1        155.61        151.01         8.27 o                         
  -2   1   1        146.85        130.81         5.11 o                         
  -1   1   1       2781.48       2566.09        18.88 o                         
   0   1   1         58.69         50.01         1.45 o                         
   1   1   1        335.73        294.98         7.06 o                         
   2   1   1        177.39        164.04         6.55 o                         
   3   1   1        193.09        192.50         8.44 o                         
   4   1   1          2.31          3.81         0.56 o                         
   5   1   1          4.31          4.11         0.69 o                         
   6   1   1         11.83         10.69         0.98 o                         
   7   1   1         37.23         38.17         2.79 o                         
  -8   2   1         39.89         46.66         1.89 o                         
  -7   2   1          4.46          4.40         0.93 o                         
  -6   2   1        281.07        288.46         6.87 o                         
  -5   2   1        194.01        188.72         4.15 o                         
  -4   2   1        186.62        178.68         8.05 o                         
  -3   2   1         15.23         16.75         2.37 o                         
  -2   2   1        290.70        267.41         8.56 o                         
  -1   2   1       2765.35       2427.69        61.71 o                         
   0   2   1       9934.68       8877.60        34.08 o                         
   1   2   1         38.59         29.59         1.46 o                         
   2   2   1          2.79          1.86         0.92 o                         
   3   2   1         20.62         18.21         1.51 o                         
   4   2   1         87.87         83.33         2.04 o                         
   5   2   1         32.53         35.87         1.77 o                         
   6   2   1         35.48         36.21         1.68 o                         
   7   2   1          0.58          2.20         0.73 o                         
  -8   3   1          0.07          0.73         0.45 o                         
  -7   3   1        102.10        105.63         7.75 o                         
  -6   3   1        366.25        359.55         6.99 o                         
  -5   3   1         22.69         25.08         2.21 o                         
  -4   3   1         51.10         62.90         5.40 o                         
  -3   3   1         12.81         10.90         2.35 o                         
  -2   3   1         29.86         38.71         3.64 o                         
  -1   3   1       1817.35       1741.52        15.01 o                         
   0   3   1        956.52        953.26        10.13 o                         
   1   3   1       1370.81       1484.69        39.43 o                         
   2   3   1          8.38          7.90         1.99 o                         
   3   3   1        237.18        217.53         3.58 o                         
   4   3   1          0.77          1.50         0.51 o                         
   5   3   1        695.02        698.39         7.68 o                         
   6   3   1          5.78          6.00         0.75 o                         
  -8   4   1          2.69          1.25         0.61 o                         
  -7   4   1         11.75         13.24         1.38 o                         
  -6   4   1         67.53         67.74         3.07 o                         
  -5   4   1         19.28         17.76         1.91 o                         
  -4   4   1        117.50        127.94         4.77 o                         
  -3   4   1        675.97        720.55        19.34 o                         
  -2   4   1         99.36         98.12         6.41 o                         
  -1   4   1         77.50         86.42         5.04 o                         
   0   4   1         15.99         18.21         1.70 o                         
   1   4   1        304.47        334.40        11.42 o                         
   2   4   1        190.16        189.31         5.39 o                         
   3   4   1        334.31        306.75         4.88 o                         
   4   4   1        552.49        545.61         7.70 o                         
   5   4   1         20.52         19.16         1.37 o                         
   6   4   1         68.65         57.23         4.17 o                         
  -7   5   1         12.27         12.20         1.31 o                         
  -6   5   1          2.89          2.46         0.76 o                         
  -5   5   1          9.96          9.67         1.53 o                         
  -4   5   1         15.88         15.18         1.46 o                         
  -3   5   1         40.94         40.44         2.93 o                         
  -2   5   1          3.31          3.34         1.63 o                         
  -1   5   1          9.95         12.98         2.52 o                         
   0   5   1         99.89        104.34         4.53 o                         
   1   5   1          1.67          1.73         0.77 o                         
   2   5   1         21.95         18.85         1.36 o                         
   3   5   1         18.87         18.76         1.42 o                         
   4   5   1         18.19         22.15         1.85 o                         
   5   5   1        197.04        194.50         5.82 o                         
  -7   6   1          0.03         -0.22         0.48 o                         
  -6   6   1          0.02         -0.64         0.64 o                         
  -5   6   1         15.61         14.94         2.12 o                         
  -4   6   1        153.52        154.45         4.16 o                         
  -3   6   1         98.99        102.26         5.05 o                         
  -2   6   1         11.96         12.02         1.47 o                         
  -1   6   1        162.19        182.70         7.66 o                         
   0   6   1        717.59        844.55        21.07 o                         
   1   6   1         19.32         18.87         1.76 o                         
   2   6   1        127.63        124.43         9.79 o                         
   3   6   1          3.45          5.01         1.35 o                         
   4   6   1        105.79        108.98        10.01 o                         
   5   6   1        176.75        197.86         7.95 o                         
  -7   7   1         14.65         13.79         1.17 o                         
  -6   7   1        127.04        127.96         3.88 o                         
  -5   7   1         98.02         99.18         5.47 o                         
  -4   7   1         78.02         82.35         3.88 o                         
  -3   7   1         63.97         66.61         5.31 o                         
  -2   7   1         39.32         42.38         2.57 o                         
  -1   7   1         27.15         23.46         2.77 o                         
   0   7   1          0.17         -0.36         0.84 o                         
   1   7   1          2.08          0.90         0.79 o                         
   2   7   1          0.13         -0.72         1.08 o                         
   3   7   1          1.96          2.67         0.74 o                         
   4   7   1          3.83          3.06         0.82 o                         
  -6   8   1          0.43          1.56         0.56 o                         
  -5   8   1          0.06          0.29         0.48 o                         
  -4   8   1         23.85         23.80         3.49 o                         
  -3   8   1        443.10        477.70        14.67 o                         
  -2   8   1        372.00        412.99         9.20 o                         
  -1   8   1          7.11          6.47         1.16 o                         
   0   8   1         20.52         15.69         2.16 o                         
   1   8   1          0.63         -0.11         0.63 o                         
   2   8   1         64.46         60.24         2.68 o                         
   3   8   1          5.36          6.97         1.89 o                         
  -5   9   1          7.43          7.11         0.95 o                         
  -4   9   1         12.43         10.53         2.38 o                         
  -3   9   1         41.04         38.98         2.69 o                         
  -2   9   1          6.30          8.12         1.08 o                         
  -1   9   1          6.14          7.64         1.32 o                         
   0   9   1          4.12          2.17         0.70 o                         
   1   9   1          2.58          2.56         0.67 o                         
   2   9   1         11.29         11.52         2.39 o                         
  -4  10   1         17.40         20.24         2.81 o                         
  -3  10   1         10.39          9.64         1.44 o                         
  -2  10   1          1.76         -0.07         0.68 o                         
  -1  10   1          0.04         -0.18         0.51 o                         
   0  10   1         12.75         14.43         1.82 o                         
  -1 -10   2          4.29          5.44         1.29 o                         
   0 -10   2         27.63         34.56         3.12 o                         
   1 -10   2          2.11          3.05         1.81 o                         
   2 -10   2          1.04          2.28         0.72 o                         
   3 -10   2          9.25          8.18         1.69 o                         
  -2  -9   2         42.08         46.96         1.70 o                         
  -1  -9   2          6.93          4.33         1.17 o                         
   0  -9   2         57.69         50.07         6.00 o                         
   1  -9   2         71.95         67.53         5.04 o                         
   2  -9   2         47.59         46.68         4.93 o                         
   3  -9   2          0.00         -0.48         0.86 o                         
   4  -9   2        184.60        172.78        28.97 o                         
   5  -9   2         53.31         64.52         2.78 o                         
  -3  -8   2          8.75          8.03         1.50 o                         
  -2  -8   2         42.82         38.77         3.76 o                         
  -1  -8   2         49.62         52.21         5.94 o                         
   0  -8   2        103.07        102.47         3.71 o                         
   1  -8   2        140.18        133.08         6.92 o                         
   2  -8   2        163.07        167.88         7.96 o                         
   3  -8   2        520.32        524.79        14.45 o                         
   4  -8   2          1.51          1.81         0.87 o                         
   5  -8   2         13.45         14.74         1.17 o                         
   6  -8   2         58.08         66.09         3.56 o                         
  -4  -7   2         15.05         16.00         1.47 o                         
  -3  -7   2          4.26          3.36         0.70 o                         
  -2  -7   2         25.84         26.49         4.04 o                         
  -1  -7   2          0.21         -0.52         0.52 o                         
   0  -7   2        177.54        175.01         4.36 o                         
   1  -7   2         70.27         74.42         2.89 o                         
   2  -7   2         49.62         52.39         4.27 o                         
   3  -7   2          5.31          5.38         1.63 o                         
   4  -7   2         14.10         14.19         1.51 o                         
   5  -7   2        104.54        102.46         3.41 o                         
   6  -7   2         33.88         34.15         1.99 o                         
  -5  -6   2          3.85          4.19         0.83 o                         
  -4  -6   2         16.17         14.45         1.55 o                         
  -3  -6   2        161.88        159.26        11.54 o                         
  -2  -6   2          4.21          4.82         1.36 o                         
  -1  -6   2         30.56         30.45         1.70 o                         
   0  -6   2         25.18         32.22         1.68 o                         
   1  -6   2        106.04        105.75         3.20 o                         
   2  -6   2        102.30         88.69         4.28 o                         
   3  -6   2         11.03          9.36         0.84 o                         
   4  -6   2         26.28         27.27         2.97 o                         
   5  -6   2          8.45          7.15         1.15 o                         
   6  -6   2         72.08         72.41         3.02 o                         
   7  -6   2         22.59         21.77         2.09 o                         
  -6  -5   2          9.77          8.50         1.60 o                         
  -5  -5   2          0.11         -0.58         0.83 o                         
  -4  -5   2        219.03        203.82         6.84 o                         
  -3  -5   2          0.01          0.36         0.63 o                         
  -2  -5   2        283.30        311.92         6.35 o                         
  -1  -5   2         80.65         86.65         6.29 o                         
   0  -5   2        560.75        636.61        16.79 o                         
   1  -5   2          0.13          0.23         0.91 o                         
   2  -5   2         25.77         21.06         2.13 o                         
   3  -5   2        253.85        255.30         4.45 o                         
   4  -5   2         24.95         23.42         1.32 o                         
   5  -5   2         10.08          8.64         1.20 o                         
   6  -5   2        213.27        208.50         5.25 o                         
   7  -5   2         93.55         97.18         4.54 o                         
  -6  -4   2         12.06         13.89         1.74 o                         
  -5  -4   2         55.65         50.03         3.40 o                         
  -4  -4   2        120.46        111.75         5.00 o                         
  -3  -4   2        300.35        300.61        12.84 o                         
  -2  -4   2         21.49         14.58         2.27 o                         
  -1  -4   2        122.40        130.73         6.61 o                         
   0  -4   2        302.34        329.64        10.50 o                         
   1  -4   2          9.30          8.46         1.10 o                         
   2  -4   2         17.18         15.95         1.68 o                         
   3  -4   2        491.84        501.52        10.72 o                         
   4  -4   2         23.63         20.22         1.33 o                         
   5  -4   2         47.11         40.48         2.39 o                         
   6  -4   2        242.20        244.66         5.79 o                         
   7  -4   2         12.92         11.81         1.73 o                         
  -6  -3   2         63.39         62.17         3.68 o                         
  -5  -3   2          2.35          2.29         0.69 o                         
  -4  -3   2         80.59         74.93         3.37 o                         
  -3  -3   2         56.53         49.60         2.86 o                         
  -2  -3   2         19.19         15.50         2.05 o                         
  -1  -3   2         62.57         57.70         3.78 o                         
   0  -3   2        161.73        164.77         3.26 o                         
   1  -3   2         44.58         36.18         1.99 o                         
   2  -3   2         78.21         68.06         3.14 o                         
   3  -3   2        508.03        543.95        10.02 o                         
   4  -3   2          2.98          2.05         0.44 o                         
   5  -3   2        221.93        213.31         5.27 o                         
   6  -3   2          0.00         -0.36         0.47 o                         
   7  -3   2         43.81         49.23         3.07 o                         
  -7  -2   2          8.07          7.01         0.91 o                         
  -6  -2   2        124.72        126.03         3.88 o                         
  -5  -2   2        271.27        287.50         5.11 o                         
  -4  -2   2        123.85        118.29         3.14 o                         
  -3  -2   2         17.19         17.06         2.16 o                         
  -2  -2   2         74.07         90.58         4.52 o                         
  -1  -2   2        492.67        553.63        10.35 o                         
   0  -2   2        244.78        235.98         6.38 o                         
   1  -2   2        274.74        274.12         4.84 o                         
   2  -2   2         43.79         26.00         1.37 o                         
   3  -2   2        236.89        285.32         9.96 o                         
   4  -2   2         38.07         34.75         1.42 o                         
   5  -2   2          1.25          0.56         0.45 o                         
   6  -2   2        109.49        112.88         4.69 o                         
   7  -2   2          1.67          2.09         0.62 o                         
  -7  -1   2         47.09         40.22         3.03 o                         
  -6  -1   2        577.70        584.07         7.00 o                         
  -5  -1   2        180.59        190.66         4.76 o                         
  -4  -1   2        235.76        299.88         5.95 o                         
  -3  -1   2        374.63        411.92         8.46 o                         
  -2  -1   2         71.46         74.93         3.82 o                         
  -1  -1   2        647.38        668.70        10.05 o                         
   0  -1   2       1986.42       2349.29        17.16 o                         
   1  -1   2      13251.75      12320.87        78.51 o                         
   2  -1   2        893.90        886.69         8.90 o                         
   3  -1   2        191.89        223.49         8.48 o                         
   4  -1   2        195.33        217.60         4.40 o                         
   5  -1   2         81.14         80.00         3.12 o                         
   6  -1   2          5.92          5.61         1.39 o                         
   7  -1   2          5.92          6.25         0.86 o                         
  -8   0   2         38.10         36.94         2.38 o                         
  -7   0   2         21.33         21.95         1.67 o                         
  -6   0   2         78.97         77.54         3.20 o                         
  -5   0   2        234.01        247.79         5.94 o                         
  -4   0   2         30.37         32.69         1.64 o                         
  -3   0   2          5.08          6.63         1.34 o                         
  -2   0   2          7.00          4.63         1.16 o                         
  -1   0   2       1601.35       1417.16        14.06 o                         
   0   0   2       2819.45       2596.12        11.63 o                         
   1   0   2          1.28          5.96         2.47 o                         
   2   0   2        248.37        260.18         7.99 o                         
   3   0   2        388.94        379.81        11.46 o                         
   4   0   2        345.18        396.48         9.01 o                         
   5   0   2          0.79          0.81         0.48 o                         
   6   0   2         15.88         17.57         1.55 o                         
   7   0   2         51.32         52.38         2.17 o                         
  -8   1   2         12.45         16.18         1.66 o                         
  -7   1   2          1.25          2.31         1.19 o                         
  -6   1   2        196.93        205.32         8.07 o                         
  -5   1   2        567.02        578.81         8.23 o                         
  -4   1   2        469.32        535.11        22.81 o                         
  -3   1   2         22.83         18.61         2.38 o                         
  -2   1   2       2471.77       2327.41        23.26 o                         
  -1   1   2        328.50        311.47         4.65 o                         
   0   1   2        874.88        846.28        17.67 o                         
   1   1   2        105.92         98.19         1.90 o                         
   2   1   2        218.60        219.38         8.19 o                         
   3   1   2         72.10         82.04         5.90 o                         
   4   1   2         38.28         33.88         1.50 o                         
   5   1   2         27.77         28.08         1.37 o                         
   6   1   2          1.48          1.05         0.49 o                         
   7   1   2          5.63          4.64         1.01 o                         
  -8   2   2          0.13          0.17         0.41 o                         
  -7   2   2          4.74          3.73         1.23 o                         
  -6   2   2       1130.64       1197.68        22.75 o                         
  -5   2   2        112.54        109.58         4.40 o                         
  -4   2   2         68.59         62.08         5.11 o                         
  -3   2   2        604.60        563.34        14.22 o                         
  -2   2   2       1360.49       1273.74        19.30 o                         
  -1   2   2       1906.88       1713.40        34.21 o                         
   0   2   2       4462.30       4122.95        27.97 o                         
   1   2   2         26.55         21.87         1.45 o                         
   2   2   2          1.86          3.54         1.42 o                         
   3   2   2         17.21         23.40         1.16 o                         
   4   2   2          0.49          0.68         0.39 o                         
   5   2   2          2.24          0.94         0.59 o                         
   6   2   2          0.39         -0.12         0.60 o                         
  -8   3   2          3.25          2.94         1.34 o                         
  -7   3   2         39.29         42.06         2.38 o                         
  -6   3   2       1273.64       1271.23        12.92 o                         
  -5   3   2          6.97          3.36         2.68 o                         
  -4   3   2        135.91        120.64         7.77 o                         
  -3   3   2        410.35        483.97        14.55 o                         
  -2   3   2        155.60        139.25         7.21 o                         
  -1   3   2       1839.63       1613.57        35.83 o                         
   0   3   2        299.20        292.95        13.91 o                         
   1   3   2        741.65        806.18        16.69 o                         
   2   3   2        386.77        367.37        12.89 o                         
   3   3   2        303.91        296.02         3.88 o                         
   4   3   2        320.99        311.06         9.35 o                         
   5   3   2         42.77         42.12         1.90 o                         
   6   3   2          0.42          0.83         0.76 o                         
  -8   4   2          9.63         10.16         2.12 o                         
  -7   4   2        129.85        130.95         4.06 o                         
  -6   4   2        115.86        117.69         4.27 o                         
  -5   4   2          0.72          1.39         0.62 o                         
  -4   4   2         87.49         81.71         4.73 o                         
  -3   4   2         13.27         23.98         3.71 o                         
  -2   4   2        350.97        392.38        13.46 o                         
  -1   4   2        174.52        193.04        10.68 o                         
   0   4   2       3452.45       3411.40        39.58 o                         
   1   4   2         89.40         73.61         5.67 o                         
   2   4   2         24.86         25.25         1.27 o                         
   3   4   2        120.74        111.02         2.84 o                         
   4   4   2        486.54        477.75         5.91 o                         
   5   4   2          4.40          5.82         1.16 o                         
  -7   5   2          3.25          2.37         0.73 o                         
  -6   5   2          2.05          1.68         0.70 o                         
  -5   5   2          0.89          0.62         0.65 o                         
  -4   5   2          5.76          6.33         1.00 o                         
  -3   5   2         25.71         25.09         7.66 o                         
  -2   5   2         78.37         84.58         7.00 o                         
  -1   5   2       3224.71       2843.45        37.54 o                         
   0   5   2        135.78        151.29         5.30 o                         
   1   5   2        140.51        137.86         6.17 o                         
   2   5   2        105.01        100.62         3.18 o                         
   3   5   2          7.53          6.99         0.87 o                         
   4   5   2        185.66        194.83         6.31 o                         
   5   5   2        298.92        302.07        10.23 o                         
  -7   6   2          0.00         -0.04         0.56 o                         
  -6   6   2         38.48         36.38         2.22 o                         
  -5   6   2        117.36        125.51         9.58 o                         
  -4   6   2          1.52          3.54         1.04 o                         
  -3   6   2          1.21          0.77         0.70 o                         
  -2   6   2          0.51         -0.42         0.63 o                         
  -1   6   2         18.59         17.62         1.56 o                         
   0   6   2         21.52         22.49         2.30 o                         
   1   6   2        131.18        131.55         5.59 o                         
   2   6   2         34.88         33.67         3.31 o                         
   3   6   2         61.93         65.25         3.59 o                         
   4   6   2         53.29         65.30         2.75 o                         
  -7   7   2         30.19         31.36         1.73 o                         
  -6   7   2         96.16         98.71         3.40 o                         
  -5   7   2        127.39        125.98         7.09 o                         
  -4   7   2         20.13         22.87         3.50 o                         
  -3   7   2        502.19        534.92        10.21 o                         
  -2   7   2        433.26        444.10         9.31 o                         
  -1   7   2         13.04         11.22         1.37 o                         
   0   7   2         56.10         49.43         3.61 o                         
   1   7   2          0.02          0.03         0.64 o                         
   2   7   2         52.83         45.80         2.25 o                         
   3   7   2          0.28          0.36         0.40 o                         
  -6   8   2          1.26          0.93         0.56 o                         
  -5   8   2         13.99         11.11         1.90 o                         
  -4   8   2        133.51        148.13         8.84 o                         
  -3   8   2        150.11        153.18         5.54 o                         
  -2   8   2         26.39         28.56         2.01 o                         
  -1   8   2         28.19         25.20         2.74 o                         
   0   8   2          0.12          1.83         0.73 o                         
   1   8   2         83.98         74.77         3.20 o                         
   2   8   2         51.29         57.90         3.74 o                         
   3   8   2         20.92         31.33         3.63 o                         
  -5   9   2          3.24          2.83         0.69 o                         
  -4   9   2         62.59         62.07         5.45 o                         
  -3   9   2          0.68          1.00         0.77 o                         
  -2   9   2          0.21         -0.41         0.80 o                         
  -1   9   2          9.30          7.55         1.29 o                         
   0   9   2         47.92         54.51         2.68 o                         
   1   9   2         44.19         48.70         2.88 o                         
  -4  10   2          1.20          1.90         1.26 o                         
  -3  10   2          6.04          6.07         1.31 o                         
  -2  10   2         18.64         19.70         2.22 o                         
  -1  10   2          0.63          0.94         0.78 o                         
  -1 -10   3        108.50        119.60         5.21 o                         
   0 -10   3         12.06         14.95         2.09 o                         
   1 -10   3          1.53          3.39         0.80 o                         
   2 -10   3         15.10         17.75         2.38 o                         
   3 -10   3         10.40          9.84         1.81 o                         
  -2  -9   3          1.50          1.55         0.53 o                         
  -1  -9   3          1.64          3.10         1.21 o                         
   0  -9   3          3.98          3.19         1.13 o                         
   1  -9   3         18.77         20.02         2.77 o                         
   2  -9   3          4.03          5.00         1.60 o                         
   3  -9   3       1044.05       1033.82        19.39 o                         
   4  -9   3        177.34        166.08        17.03 o                         
  -3  -8   3          4.26          3.48         0.66 o                         
  -2  -8   3          5.13          7.21         2.39 o                         
  -1  -8   3          0.72          0.24         0.57 o                         
   0  -8   3        124.08        131.77         4.26 o                         
   1  -8   3          9.69          8.96         1.91 o                         
   2  -8   3         12.77         12.72         2.24 o                         
   3  -8   3         53.18         56.03         4.60 o                         
   4  -8   3         17.90         17.73         1.84 o                         
   5  -8   3         52.02         62.45         4.79 o                         
  -4  -7   3         10.87         12.16         1.31 o                         
  -3  -7   3         85.30         83.92         3.18 o                         
  -2  -7   3         72.70         69.53         4.08 o                         
  -1  -7   3         28.37         27.03         1.93 o                         
   0  -7   3         48.24         50.40         2.62 o                         
   1  -7   3         78.44         74.45         3.18 o                         
   2  -7   3         33.40         37.98         3.74 o                         
   3  -7   3        130.80        123.90         6.80 o                         
   4  -7   3          5.76          4.55         0.93 o                         
   5  -7   3         12.26         13.44         1.38 o                         
   6  -7   3          0.01         -0.28         0.74 o                         
  -5  -6   3         69.75         73.32         5.32 o                         
  -4  -6   3         16.69         15.73         1.68 o                         
  -3  -6   3        131.82        133.87         3.58 o                         
  -2  -6   3        324.11        337.89        13.32 o                         
  -1  -6   3        547.24        522.98         9.05 o                         
   0  -6   3        184.01        192.16         4.68 o                         
   1  -6   3        499.63        490.37        10.11 o                         
   2  -6   3         14.08         16.68         1.39 o                         
   3  -6   3          0.42          0.63         0.34 o                         
   4  -6   3          3.18          2.62         0.61 o                         
   5  -6   3          8.45          9.81         1.22 o                         
   6  -6   3         23.22         17.94         2.29 o                         
  -6  -5   3          0.72          1.09         0.53 o                         
  -5  -5   3         16.39         14.59         1.83 o                         
  -4  -5   3        775.02        728.38        12.89 o                         
  -3  -5   3        224.54        225.53         8.92 o                         
  -2  -5   3         17.12         15.45         3.59 o                         
  -1  -5   3        149.79        156.60         4.35 o                         
   0  -5   3        734.20        761.53        18.99 o                         
   1  -5   3          8.95         12.73         2.56 o                         
   2  -5   3          6.33          2.91         0.49 o                         
   3  -5   3         45.10         50.78         1.70 o                         
   4  -5   3        290.02        277.15         5.65 o                         
   5  -5   3         60.85         49.25         2.68 o                         
   6  -5   3          8.66          8.53         1.71 o                         
   7  -5   3          1.22          1.43         0.61 o                         
  -6  -4   3          4.53          3.27         1.08 o                         
  -5  -4   3         75.08         70.35         4.03 o                         
  -4  -4   3          2.38          1.88         0.62 o                         
  -3  -4   3          6.27          7.29         0.90 o                         
  -2  -4   3        441.07        438.43        13.15 o                         
  -1  -4   3        249.85        274.34        10.05 o                         
   0  -4   3        492.91        571.91        14.37 o                         
   1  -4   3        365.23        376.72         9.19 o                         
   2  -4   3         55.71         52.49         3.16 o                         
   3  -4   3          1.34          0.29         0.84 o                         
   4  -4   3          2.76          2.30         0.54 o                         
   5  -4   3         30.08         27.41         2.03 o                         
   6  -4   3        242.13        246.65         8.17 o                         
   7  -4   3        190.01        203.84         4.15 o                         
  -7  -3   3          2.04          2.67         0.78 o                         
  -6  -3   3         42.72         41.54         3.06 o                         
  -5  -3   3         31.19         33.38         2.04 o                         
  -4  -3   3          9.77          9.89         1.13 o                         
  -3  -3   3        434.83        502.99        13.44 o                         
  -2  -3   3        705.42        834.98        16.36 o                         
  -1  -3   3          3.36          3.23         1.11 o                         
   0  -3   3        226.82        221.67         7.81 o                         
   1  -3   3         25.17         20.19         1.62 o                         
   2  -3   3          3.03          3.39         0.91 o                         
   3  -3   3         94.35        106.31         6.76 o                         
   4  -3   3          5.98          6.40         0.63 o                         
   5  -3   3        238.21        219.58         5.53 o                         
   6  -3   3         30.61         23.16         1.87 o                         
   7  -3   3         23.94         32.27         1.70 o                         
  -7  -2   3          1.15          0.83         0.79 o                         
  -6  -2   3        120.90        118.93         3.99 o                         
  -5  -2   3          1.05          0.52         0.42 o                         
  -4  -2   3         10.54          7.57         0.98 o                         
  -3  -2   3        568.93        710.38        15.41 o                         
  -2  -2   3        549.40        731.02        14.77 o                         
  -1  -2   3          3.43          3.85         1.09 o                         
   0  -2   3         16.14         24.11         2.31 o                         
   1  -2   3       1048.01       1094.39        16.84 o                         
   2  -2   3        499.00        515.10         6.73 o                         
   3  -2   3         26.01         27.01         3.43 o                         
   4  -2   3         21.42         22.74         1.00 o                         
   5  -2   3         46.70         42.70         1.92 o                         
   6  -2   3          5.04          3.25         1.19 o                         
   7  -2   3         16.53         19.35         1.10 o                         
  -7  -1   3          0.33         -0.23         0.54 o                         
  -6  -1   3         10.64          7.78         1.13 o                         
  -5  -1   3          0.09         -0.10         0.76 o                         
  -4  -1   3         23.00         23.30         2.02 o                         
  -3  -1   3        697.99        849.64        15.74 o                         
  -2  -1   3        377.92        381.07         9.71 o                         
  -1  -1   3         15.82         15.58         1.96 o                         
   0  -1   3       1572.11       1825.28        17.83 o                         
   1  -1   3        684.33        754.05         8.08 o                         
   2  -1   3          0.07          0.33         0.30 o                         
   3  -1   3        326.92        373.93        11.95 o                         
   4  -1   3        423.06        440.39        17.52 o                         
   5  -1   3         50.92         49.35         2.57 o                         
   6  -1   3         23.88         27.68         1.57 o                         
   7  -1   3          0.04          0.68         0.52 o                         
  -8   0   3          1.55          1.28         0.58 o                         
  -7   0   3         18.97         17.55         1.56 o                         
  -6   0   3         22.48         22.62         1.79 o                         
  -5   0   3         18.89         19.84         1.58 o                         
  -4   0   3         18.78         15.48         1.33 o                         
  -3   0   3         19.60         21.67         2.61 o                         
  -2   0   3        393.08        387.34         9.63 o                         
  -1   0   3        333.44        286.89         7.37 o                         
   0   0   3       4716.67       4472.08        18.97 o                         
   1   0   3       1199.74       1164.12         8.42 o                         
   2   0   3        187.04        210.05         8.14 o                         
   3   0   3        661.02        734.20        17.52 o                         
   4   0   3          5.50          6.46         1.71 o                         
   5   0   3         14.16         13.60         1.03 o                         
   6   0   3         13.57         10.44         1.04 o                         
   7   0   3         23.61         19.79         1.93 o                         
  -8   1   3          7.12          7.39         1.29 o                         
  -7   1   3          2.24          2.45         1.00 o                         
  -6   1   3        721.89        743.46        15.25 o                         
  -5   1   3        117.29        111.71         3.19 o                         
  -4   1   3        384.79        427.63        11.50 o                         
  -3   1   3        436.06        423.09        11.86 o                         
  -2   1   3       1312.75       1260.86        18.81 o                         
  -1   1   3         21.19         16.26         1.35 o                         
   0   1   3       1011.76        966.18        17.12 o                         
   1   1   3          0.70          0.19         0.29 o                         
   2   1   3        709.57        726.22        16.13 o                         
   3   1   3        248.01        263.97         3.88 o                         
   4   1   3          0.81          0.87         0.39 o                         
   5   1   3         75.20         73.49         2.58 o                         
   6   1   3          9.31          8.19         0.89 o                         
  -8   2   3         92.53         90.57        24.39 o                         
  -7   2   3         73.16         78.09         4.87 o                         
  -6   2   3         52.94         53.71         4.30 o                         
  -5   2   3       1058.35       1071.03        17.39 o                         
  -4   2   3         72.36         64.47         5.50 o                         
  -3   2   3         85.86         95.49         6.17 o                         
  -2   2   3         89.60         88.86         5.49 o                         
  -1   2   3        160.81        164.13         4.38 o                         
   0   2   3         56.76         56.68         2.60 o                         
   1   2   3        324.92        347.85        10.70 o                         
   2   2   3        399.40        384.20        12.81 o                         
   3   2   3          0.43          0.54         0.66 o                         
   4   2   3          0.86          0.60         0.47 o                         
   5   2   3          1.43          2.20         0.60 o                         
   6   2   3         42.05         40.30         2.52 o                         
  -8   3   3         57.58         56.99        12.50 o                         
  -7   3   3        189.34        179.76         7.40 o                         
  -6   3   3        161.05        164.05         4.64 o                         
  -5   3   3        318.25        319.16        17.65 o                         
  -4   3   3        452.11        440.35        15.45 o                         
  -3   3   3       1295.99       1295.76        24.66 o                         
  -2   3   3        597.01        693.00        16.72 o                         
  -1   3   3        126.21        144.05         4.68 o                         
   0   3   3         74.45         62.11         3.09 o                         
   1   3   3        116.55        101.65         6.41 o                         
   2   3   3          0.76          0.14         0.28 o                         
   3   3   3        380.09        362.87         5.89 o                         
   4   3   3        113.84        110.22         3.23 o                         
   5   3   3        314.40        309.37         7.08 o                         
   6   3   3         18.68         18.88         1.89 o                         
  -8   4   3         39.30         38.86         7.93 o                         
  -7   4   3         12.49         12.99         1.32 o                         
  -6   4   3        338.29        351.93        10.77 o                         
  -5   4   3          2.85          1.25         1.14 o                         
  -4   4   3         15.03         20.30         1.73 o                         
  -3   4   3          5.78          2.68         1.50 o                         
  -2   4   3         58.56         44.82         4.81 o                         
  -1   4   3       1037.12       1017.09        19.93 o                         
   0   4   3         30.05         23.66         3.30 o                         
   1   4   3        502.85        482.89        15.23 o                         
   2   4   3          2.10          5.09         0.60 o                         
   3   4   3        220.07        222.91         5.00 o                         
   4   4   3         22.79         22.12         2.08 o                         
  -8   5   3          0.04          0.22         0.52 o                         
  -7   5   3         89.25         91.80         3.29 o                         
  -6   5   3        126.86        140.48        22.82 o                         
  -5   5   3          3.03          3.16         0.73 o                         
  -4   5   3         24.65         21.83         1.81 o                         
  -3   5   3        127.67        133.23         4.13 o                         
  -2   5   3          2.21          3.30         1.25 o                         
  -1   5   3        516.18        556.46        10.26 o                         
   0   5   3          8.68         13.00         1.48 o                         
   1   5   3         29.89         29.29         1.48 o                         
   2   5   3        160.05        153.05         5.28 o                         
   3   5   3        206.36        210.62        13.33 o                         
   4   5   3         23.62         24.16         3.42 o                         
   5   5   3          0.48          0.08         0.53 o                         
  -7   6   3          9.50          9.53         1.10 o                         
  -6   6   3         13.48         13.63         1.76 o                         
  -5   6   3        146.51        149.05        11.53 o                         
  -4   6   3          9.64          7.30         2.28 o                         
  -3   6   3         64.93         60.28         3.03 o                         
  -2   6   3         24.91         26.39         2.05 o                         
  -1   6   3         10.65          9.56         1.39 o                         
   0   6   3        466.03        476.16         8.79 o                         
   1   6   3          0.00         -0.19         0.59 o                         
   2   6   3         14.36         16.81         1.69 o                         
   3   6   3          6.20          7.41         2.11 o                         
   4   6   3          6.93          8.31         1.14 o                         
  -7   7   3          3.37          4.38         0.70 o                         
  -6   7   3         12.13         12.66         1.63 o                         
  -5   7   3         34.46         31.31         2.64 o                         
  -4   7   3         97.75        104.98         7.69 o                         
  -3   7   3          0.02         -1.12         2.37 o                         
  -2   7   3       1742.40       1753.72        31.49 o                         
  -1   7   3        863.34        869.33        12.93 o                         
   0   7   3         88.79         88.93         3.86 o                         
   1   7   3         17.18         10.51         1.24 o                         
   2   7   3          9.57         13.19         1.33 o                         
   3   7   3          9.41         10.12         1.37 o                         
  -6   8   3         23.64         30.15         3.61 o                         
  -5   8   3         10.58         16.50         5.42 o                         
  -4   8   3         39.10         40.04         4.74 o                         
  -3   8   3         37.08         37.11         2.83 o                         
  -2   8   3         14.24         12.61         1.38 o                         
  -1   8   3        141.80        136.67         4.62 o                         
   0   8   3         39.61         32.61         2.22 o                         
   1   8   3         21.85         21.31         1.46 o                         
   2   8   3          5.36          5.41         2.41 o                         
  -5   9   3         25.42         32.83         2.47 o                         
  -4   9   3         29.25         33.14         4.30 o                         
  -3   9   3         36.94         40.11         3.22 o                         
  -2   9   3          3.21          2.56         1.19 o                         
  -1   9   3         18.99         18.05         2.42 o                         
   0   9   3          1.89          1.81         1.04 o                         
   1   9   3          0.07          0.58         0.67 o                         
  -2  10   3         39.56         46.30         3.10 o                         
  -1  10   3         30.43         24.06         2.18 o                         
   0 -10   4         26.36         26.10         2.62 o                         
   1 -10   4          1.29          0.86         0.56 o                         
   2 -10   4          5.15          6.23         1.44 o                         
   3 -10   4         41.48         41.85         3.35 o                         
  -2  -9   4         23.51         25.51         1.62 o                         
  -1  -9   4          0.44         -0.50         0.53 o                         
   0  -9   4         74.46         60.93         4.35 o                         
   1  -9   4         13.57         14.13         2.26 o                         
   2  -9   4          0.13          1.83         1.17 o                         
   3  -9   4          0.39          1.04         1.01 o                         
   4  -9   4        112.17        111.00         3.69 o                         
  -3  -8   4          0.75          1.82         1.35 o                         
  -2  -8   4          1.03          1.20         0.96 o                         
  -1  -8   4         41.77         44.79         2.46 o                         
   0  -8   4         77.44         75.85         3.27 o                         
   1  -8   4          2.08          1.13         1.10 o                         
   2  -8   4         48.49         53.29         4.43 o                         
   3  -8   4        161.48        168.52         7.91 o                         
   4  -8   4         67.04         70.76         3.32 o                         
   5  -8   4          0.20          0.44         0.75 o                         
  -4  -7   4          0.03         -0.85         0.85 o                         
  -3  -7   4          5.11          4.51         0.71 o                         
  -2  -7   4         56.55         61.36         3.85 o                         
  -1  -7   4         34.39         37.10         3.03 o                         
   0  -7   4        419.44        424.32        14.95 o                         
   1  -7   4        236.84        232.72         9.39 o                         
   2  -7   4          9.69          8.69         1.89 o                         
   3  -7   4        247.41        261.14         6.00 o                         
   4  -7   4         83.31         83.31         3.44 o                         
   5  -7   4          7.67          7.67         1.71 o                         
   6  -7   4          0.11         -0.14         0.72 o                         
  -5  -6   4         13.55         12.54         2.41 o                         
  -4  -6   4         15.07         17.83         1.31 o                         
  -3  -6   4        496.29        487.56        30.47 o                         
  -2  -6   4         19.34         18.96         3.75 o                         
  -1  -6   4        121.24        133.52         4.67 o                         
   0  -6   4        318.51        318.90         7.00 o                         
   1  -6   4        144.90        137.98         5.41 o                         
   2  -6   4          2.66          3.66         1.10 o                         
   3  -6   4          0.06          0.41         0.37 o                         
   4  -6   4          0.92          1.13         0.50 o                         
   5  -6   4         18.97         15.81         2.27 o                         
   6  -6   4          1.71          0.47         0.71 o                         
  -6  -5   4         11.36         10.61         3.29 o                         
  -5  -5   4          0.11          1.03         0.80 o                         
  -4  -5   4         65.65         64.36         2.67 o                         
  -3  -5   4        696.92        678.03         8.38 o                         
  -2  -5   4         27.66         22.24         1.81 o                         
  -1  -5   4        277.89        261.90         3.85 o                         
   0  -5   4        635.82        688.22         7.87 o                         
   1  -5   4          5.74          6.68         0.77 o                         
   2  -5   4         65.64         61.72         2.40 o                         
   3  -5   4          2.34          1.82         0.44 o                         
   4  -5   4         90.34         90.88         2.65 o                         
   5  -5   4          0.76          0.99         0.85 o                         
   6  -5   4          2.40          1.79         0.86 o                         
  -6  -4   4          1.25          1.36         0.75 o                         
  -5  -4   4         19.14         17.52         1.79 o                         
  -4  -4   4         82.16         81.24         2.95 o                         
  -3  -4   4        127.50        135.75         3.57 o                         
  -2  -4   4         48.70         51.16         4.80 o                         
  -1  -4   4        423.42        429.97        13.29 o                         
   0  -4   4        254.04        273.04        10.44 o                         
   1  -4   4          4.95          5.55         1.67 o                         
   2  -4   4        190.59        172.52         8.90 o                         
   3  -4   4         76.56         79.51         2.80 o                         
   4  -4   4         10.59         12.38         1.04 o                         
   5  -4   4          0.25         -0.45         0.54 o                         
   6  -4   4         26.04         22.34         2.40 o                         
  -7  -3   4         31.81         34.37         2.29 o                         
  -6  -3   4          7.62          6.93         0.99 o                         
  -5  -3   4          3.59          3.63         0.78 o                         
  -4  -3   4        102.29         97.93         3.27 o                         
  -3  -3   4         53.18         58.68         3.21 o                         
  -2  -3   4         13.30         11.94         2.26 o                         
  -1  -3   4          9.41         11.98         2.11 o                         
   0  -3   4       1087.10       1242.56        19.73 o                         
   1  -3   4         80.44         78.52         5.03 o                         
   2  -3   4         33.81         40.02         3.77 o                         
   3  -3   4         31.27         26.78         1.59 o                         
   4  -3   4          3.08          2.54         0.48 o                         
   5  -3   4         74.74         64.42         2.86 o                         
   6  -3   4         61.19         62.73         3.71 o                         
   7  -3   4         16.19         13.11         1.46 o                         
  -7  -2   4          0.72          0.80         0.73 o                         
  -6  -2   4         43.50         34.78         2.47 o                         
  -5  -2   4         43.39         39.09         2.03 o                         
  -4  -2   4         21.01         21.97         1.22 o                         
  -3  -2   4        695.98        852.37        18.87 o                         
  -2  -2   4          4.04          2.40         1.21 o                         
  -1  -2   4         16.15         20.34         2.56 o                         
   0  -2   4        822.50        907.77        15.36 o                         
   1  -2   4       1291.84       1348.35        18.07 o                         
   2  -2   4         19.69         19.58         1.73 o                         
   3  -2   4        169.73        162.56         3.10 o                         
   4  -2   4          9.83          7.92         0.83 o                         
   5  -2   4         17.99         14.24         1.41 o                         
   6  -2   4          4.31          1.80         0.84 o                         
   7  -2   4          0.14          0.26         0.51 o                         
  -7  -1   4        100.79         93.06         3.22 o                         
  -6  -1   4         97.92         87.75         3.38 o                         
  -5  -1   4         23.16         17.74         1.54 o                         
  -4  -1   4         12.27         11.28         1.12 o                         
  -3  -1   4          0.38         -0.27         0.66 o                         
  -2  -1   4         58.61         58.91         4.29 o                         
  -1  -1   4         13.51         17.69         2.21 o                         
   0  -1   4       2743.86       3262.06        27.03 o                         
   1  -1   4       1756.78       1718.01        20.46 o                         
   2  -1   4         53.33         41.09         3.99 o                         
   3  -1   4         38.36         36.45         2.30 o                         
   4  -1   4          4.17          1.90         0.84 o                         
   5  -1   4        115.09        106.54         3.04 o                         
   6  -1   4         14.38          9.63         0.83 o                         
  -8   0   4         10.44         11.50         2.08 o                         
  -7   0   4         20.63         21.51         2.49 o                         
  -6   0   4         18.26         16.58         1.58 o                         
  -5   0   4          2.76          3.34         0.84 o                         
  -4   0   4          0.53          0.22         0.64 o                         
  -3   0   4       1503.06       1684.69        24.24 o                         
  -2   0   4         14.25         10.65         1.98 o                         
  -1   0   4       1478.59       1428.01        18.26 o                         
   0   0   4        506.82        488.94         7.33 o                         
   1   0   4         49.08         50.65         2.13 o                         
   2   0   4          5.47          8.24         1.98 o                         
   3   0   4         16.15         13.26         0.96 o                         
   4   0   4         83.98         85.31         2.36 o                         
   5   0   4         23.50         18.80         1.43 o                         
   6   0   4          3.63          2.68         0.59 o                         
  -8   1   4          2.92          3.22         0.83 o                         
  -7   1   4          1.42          1.60         1.20 o                         
  -6   1   4         16.02         15.14         2.38 o                         
  -5   1   4        120.59        120.97         4.12 o                         
  -4   1   4         49.35         44.08         2.26 o                         
  -3   1   4         34.17         40.68         3.95 o                         
  -2   1   4         73.42         69.54         4.78 o                         
  -1   1   4        146.49        130.79         4.13 o                         
   0   1   4          0.71          1.39         0.52 o                         
   1   1   4        295.61        293.83        10.16 o                         
   2   1   4         22.89         20.38         1.64 o                         
   3   1   4         26.98         23.83         1.03 o                         
   4   1   4         10.78          7.74         0.83 o                         
   5   1   4         47.79         43.66         2.03 o                         
   6   1   4          0.77          0.36         0.39 o                         
  -8   2   4          4.51          4.21         1.03 o                         
  -7   2   4         32.53         31.07         3.06 o                         
  -6   2   4          0.01          0.15         0.96 o                         
  -5   2   4        299.45        285.35         5.57 o                         
  -4   2   4         30.93         27.58         3.75 o                         
  -3   2   4         53.42         53.46         4.86 o                         
  -2   2   4       1061.62       1058.08        20.03 o                         
  -1   2   4         19.86         17.39         1.71 o                         
   0   2   4        193.54        191.81         5.24 o                         
   1   2   4          9.06          6.02         1.70 o                         
   2   2   4        232.10        247.31         4.56 o                         
   3   2   4         79.97         86.75         2.26 o                         
   4   2   4         40.79         34.53         1.87 o                         
   5   2   4        101.31        104.76         3.20 o                         
   6   2   4          1.25          1.09         0.54 o                         
  -8   3   4          0.75         -0.21         0.68 o                         
  -7   3   4        151.36        152.98         6.76 o                         
  -6   3   4       1817.31       1840.78        24.53 o                         
  -5   3   4         66.71         60.48         2.77 o                         
  -4   3   4         22.92         17.89         1.53 o                         
  -3   3   4         29.51         17.67         3.23 o                         
  -2   3   4        221.73        247.91        10.64 o                         
  -1   3   4          5.53          4.14         1.05 o                         
   0   3   4        145.41        167.37         5.43 o                         
   1   3   4        531.16        524.05        13.49 o                         
   2   3   4        220.61        220.63         3.77 o                         
   3   3   4          6.61          5.36         0.86 o                         
   4   3   4        116.04        112.93         3.33 o                         
   5   3   4        277.91        294.36         4.18 o                         
  -8   4   4          2.67          3.60         1.01 o                         
  -7   4   4         88.99         94.24         4.98 o                         
  -6   4   4        140.49        156.06         7.17 o                         
  -5   4   4         28.25         21.82         1.55 o                         
  -4   4   4         40.70         41.62         1.95 o                         
  -3   4   4         15.26         13.16         2.81 o                         
  -2   4   4          1.74          3.24         1.76 o                         
  -1   4   4        849.87        852.94        13.54 o                         
   0   4   4        168.85        158.75         8.61 o                         
   1   4   4        116.71        124.41         2.66 o                         
   2   4   4         48.22         46.10         1.89 o                         
   3   4   4         63.96         63.30         3.10 o                         
   4   4   4        128.01        123.66         7.50 o                         
   5   4   4         43.77         47.57         3.24 o                         
  -7   5   4        100.99        103.26         4.19 o                         
  -6   5   4          7.50          7.33         1.45 o                         
  -5   5   4          3.15          2.90         0.69 o                         
  -4   5   4        354.41        341.43        11.69 o                         
  -3   5   4         93.12         94.44         3.87 o                         
  -2   5   4          0.18          0.33         0.57 o                         
  -1   5   4          3.49          2.46         0.56 o                         
   0   5   4        123.10        133.23         3.45 o                         
   1   5   4         52.77         50.44         1.97 o                         
   2   5   4        160.77        166.86         5.08 o                         
   3   5   4         40.01         42.91         4.87 o                         
   4   5   4         13.18         13.98         1.97 o                         
  -7   6   4         47.57         48.06         4.51 o                         
  -6   6   4        394.97        451.08        43.33 o                         
  -5   6   4         82.04         71.65         8.81 o                         
  -4   6   4         23.25         16.61         3.47 o                         
  -3   6   4        227.56        214.04         5.78 o                         
  -2   6   4        682.99        672.35         9.13 o                         
  -1   6   4         54.05         56.37         2.47 o                         
   0   6   4         42.25         36.54         1.91 o                         
   1   6   4        256.01        259.22         6.73 o                         
   2   6   4          6.61          6.56         1.05 o                         
   3   6   4          6.13          7.57         1.24 o                         
   4   6   4          0.82         -0.62         0.62 o                         
  -7   7   4         88.19        103.69         3.90 o                         
  -6   7   4        355.01        436.54        16.05 o                         
  -5   7   4         16.87         13.35         1.93 o                         
  -4   7   4          5.05          3.85         1.80 o                         
  -3   7   4         22.23         22.58         2.23 o                         
  -2   7   4          4.18          2.66         0.75 o                         
  -1   7   4        397.96        374.28         7.63 o                         
   0   7   4          2.00          0.57         0.73 o                         
   1   7   4         92.68         84.41         3.23 o                         
   2   7   4         68.37         61.40         3.28 o                         
   3   7   4         38.49         47.76         2.58 o                         
  -6   8   4          1.11          0.58         1.27 o                         
  -5   8   4          0.08         -0.27         0.71 o                         
  -4   8   4         29.62         39.15         4.90 o                         
  -3   8   4          3.72          2.40         1.08 o                         
  -2   8   4        188.92        195.10         8.18 o                         
  -1   8   4          4.85          3.71         1.29 o                         
   0   8   4          9.02          9.45         1.58 o                         
   1   8   4         47.42         52.38         2.61 o                         
   2   8   4         44.42         51.98         4.89 o                         
  -5   9   4          5.15          3.36         1.33 o                         
  -4   9   4         36.70         39.41         6.53 o                         
  -3   9   4          0.02         -0.77         0.77 o                         
  -2   9   4         76.19         72.72         3.20 o                         
  -1   9   4        128.94        127.99         4.15 o                         
   0   9   4          7.56          6.39         0.96 o                         
   0 -10   5          7.37         10.94         1.76 o                         
   1 -10   5         18.83         24.69         1.73 o                         
   2 -10   5         14.99         21.47         2.33 o                         
  -2  -9   5         19.60         15.78         1.71 o                         
  -1  -9   5          6.92          4.88         0.71 o                         
   0  -9   5          4.74          6.12         1.45 o                         
   1  -9   5         61.69         65.50         4.55 o                         
   2  -9   5          5.28          4.93         1.56 o                         
   3  -9   5         53.79         50.61         3.91 o                         
   4  -9   5         39.77         37.52         2.68 o                         
  -3  -8   5         17.86         17.17         1.06 o                         
  -2  -8   5        462.64        473.41        17.22 o                         
  -1  -8   5         62.82         67.10         3.02 o                         
   0  -8   5         12.64         13.98         1.43 o                         
   1  -8   5        221.80        245.80         9.34 o                         
   2  -8   5          3.81          4.68         1.53 o                         
   3  -8   5        672.57        697.49        15.38 o                         
   4  -8   5        399.59        433.87        21.08 o                         
   5  -8   5         13.68         13.72         1.72 o                         
  -4  -7   5          9.70          9.25         0.95 o                         
  -3  -7   5         90.79         96.37         3.23 o                         
  -2  -7   5         19.94         19.75         2.23 o                         
  -1  -7   5          0.97          1.17         0.56 o                         
   0  -7   5        387.03        380.91         8.03 o                         
   1  -7   5         36.67         43.70         2.52 o                         
   2  -7   5          9.14          7.04         1.71 o                         
   3  -7   5        531.32        558.59         8.63 o                         
   5  -7   5          1.95          0.27         0.78 o                         
  -5  -6   5          0.02          0.25         0.42 o                         
  -4  -6   5         14.89         13.31         1.14 o                         
  -3  -6   5        721.66        718.72         9.94 o                         
  -2  -6   5         99.65        100.67         4.96 o                         
  -1  -6   5          0.32         -0.06         0.43 o                         
   0  -6   5        250.14        248.86        24.29 o                         
   1  -6   5         87.03         87.75         3.12 o                         
   2  -6   5        178.49        189.09         5.54 o                         
   3  -6   5         59.29         56.52         2.78 o                         
   4  -6   5          0.05         -0.40         0.52 o                         
   5  -6   5        112.59        118.47         5.63 o                         
   6  -6   5         23.31         27.75         2.31 o                         
  -6  -5   5          9.73         15.92         2.33 o                         
  -5  -5   5        182.69        187.02        10.52 o                         
  -4  -5   5         67.58         66.16         2.73 o                         
  -3  -5   5        163.25        158.98         4.11 o                         
  -2  -5   5          2.69          1.42         0.98 o                         
  -1  -5   5         52.32         47.60         1.71 o                         
   0  -5   5        833.22        887.27         8.74 o                         
   1  -5   5        417.09        455.56         5.15 o                         
   2  -5   5          0.05          0.51         0.44 o                         
   3  -5   5        437.94        427.17         7.00 o                         
   4  -5   5         55.52         56.27         2.57 o                         
   5  -5   5         13.68         12.07         1.92 o                         
   6  -5   5         49.05         55.69         2.74 o                         
  -6  -4   5          0.09          0.83         0.70 o                         
  -5  -4   5          4.70          3.14         0.71 o                         
  -4  -4   5          4.63          3.33         0.86 o                         
  -3  -4   5         36.30         33.59         1.87 o                         
  -2  -4   5          0.49         -0.32         0.35 o                         
  -1  -4   5          0.41          0.38         0.76 o                         
   0  -4   5        344.02        399.23        13.39 o                         
   1  -4   5          8.53          7.61         1.94 o                         
   2  -4   5        177.63        166.95         3.60 o                         
   3  -4   5         74.61         73.51         3.95 o                         
   4  -4   5        117.63        109.73         3.56 o                         
   5  -4   5          1.67          2.80         0.83 o                         
   6  -4   5          2.71          1.72         0.64 o                         
  -7  -3   5         71.38         83.47         3.46 o                         
  -6  -3   5         75.82         71.37         2.29 o                         
  -5  -3   5         41.24         33.76         2.09 o                         
  -4  -3   5          1.79          1.54         0.46 o                         
  -3  -3   5          3.64          2.33         0.39 o                         
  -2  -3   5        222.57        265.67        11.01 o                         
  -1  -3   5        412.31        487.70        14.02 o                         
   0  -3   5         35.10         36.46         3.67 o                         
   1  -3   5        107.78        100.78         6.08 o                         
   2  -3   5        234.18        250.73         5.38 o                         
   3  -3   5          5.10          5.44         0.82 o                         
   4  -3   5        114.54        112.46         3.03 o                         
   5  -3   5         18.32         19.71         1.56 o                         
   6  -3   5          0.43          0.80         0.53 o                         
  -7  -2   5         54.59         52.06         1.75 o                         
  -6  -2   5         19.06         16.35         1.50 o                         
  -5  -2   5         63.22         60.14         2.76 o                         
  -4  -2   5          0.76          0.82         0.46 o                         
  -3  -2   5        346.58        413.80        14.25 o                         
  -2  -2   5        759.48        946.16        20.23 o                         
  -1  -2   5        353.93        418.01        12.35 o                         
   0  -2   5       2703.80       3291.72        31.95 o                         
   1  -2   5        374.27        409.17        10.75 o                         
   2  -2   5        420.00        422.51        14.01 o                         
   3  -2   5        464.73        443.44         6.50 o                         
   4  -2   5          0.00          1.29         0.48 o                         
   5  -2   5         37.21         40.14         1.65 o                         
   6  -2   5         45.86         45.13         1.82 o                         
  -7  -1   5         24.92         25.19         1.72 o                         
  -6  -1   5        137.04        119.50         6.16 o                         
  -5  -1   5         74.26         69.36         2.89 o                         
  -4  -1   5          3.15          2.87         0.56 o                         
  -3  -1   5         34.53         34.92         3.93 o                         
  -2  -1   5         78.24         76.41         5.30 o                         
  -1  -1   5        244.56        318.78        27.33 o                         
   0  -1   5       2736.86       3290.03        30.30 o                         
   1  -1   5       1054.86       1148.01        24.75 o                         
   2  -1   5        211.54        220.60         5.38 o                         
   3  -1   5         82.50         83.44         2.23 o                         
   4  -1   5         27.19         25.95         1.87 o                         
   5  -1   5        156.16        141.67         3.08 o                         
   6  -1   5         12.70         12.60         0.87 o                         
  -8   0   5          9.37         11.52         0.97 o                         
  -7   0   5          0.00          0.53         0.74 o                         
  -6   0   5          7.29          5.41         1.00 o                         
  -5   0   5        215.22        226.12         4.26 o                         
  -4   0   5         95.62        116.37         2.97 o                         
  -3   0   5        514.69        551.20        14.97 o                         
  -2   0   5         13.41         10.09         2.07 o                         
  -1   0   5       1068.89       1122.71        17.89 o                         
   0   0   5        125.11        118.70         4.15 o                         
   1   0   5        241.46        247.67        10.24 o                         
   2   0   5        313.28        303.69         6.46 o                         
   3   0   5          0.03          0.51         0.34 o                         
   4   0   5         61.68         55.00         1.98 o                         
   5   0   5         75.72         72.65         2.23 o                         
   6   0   5          0.03         -0.15         0.40 o                         
  -8   1   5          0.51          0.82         0.43 o                         
  -7   1   5          3.69          2.84         1.22 o                         
  -6   1   5          1.72          1.62         1.13 o                         
  -5   1   5        165.68        168.36         4.31 o                         
  -4   1   5        236.70        248.27         7.56 o                         
  -3   1   5        537.32        569.47        15.78 o                         
  -2   1   5        184.11        175.57         8.13 o                         
  -1   1   5          0.43          0.53         0.62 o                         
   0   1   5          0.85          1.09         0.60 o                         
   1   1   5        162.27        158.56         8.45 o                         
   2   1   5         93.23         92.59         2.70 o                         
   3   1   5          3.98          5.14         0.59 o                         
   4   1   5          6.43          6.58         0.74 o                         
   5   1   5         50.55         48.75         2.09 o                         
   6   1   5         17.52         14.86         0.96 o                         
  -8   2   5          2.70          2.70         0.96 o                         
  -7   2   5          0.64          2.00         1.11 o                         
  -6   2   5        388.57        390.07        11.17 o                         
  -5   2   5          5.02          5.83         1.04 o                         
  -4   2   5        172.38        169.75         7.28 o                         
  -3   2   5       1255.98       1287.76        24.91 o                         
  -2   2   5        734.39        744.55        17.84 o                         
  -1   2   5         14.99         17.36         1.90 o                         
   0   2   5        327.15        339.18        15.35 o                         
   1   2   5        207.41        218.81         5.20 o                         
   2   2   5        127.81        118.54         2.17 o                         
   3   2   5         11.87         11.18         0.95 o                         
   4   2   5        134.60        131.26         3.11 o                         
   5   2   5          6.13          7.80         1.10 o                         
  -8   3   5         48.11         43.14         2.98 o                         
  -7   3   5          3.23          2.60         1.26 o                         
  -6   3   5          3.83          2.48         0.89 o                         
  -5   3   5         60.32         56.43         2.45 o                         
  -4   3   5        186.78        188.11         5.18 o                         
  -3   3   5        756.42        831.67        21.49 o                         
  -2   3   5         96.94         93.57         6.80 o                         
  -1   3   5         89.43         80.72         4.18 o                         
   0   3   5          0.65          0.35         0.36 o                         
   1   3   5        183.76        185.98         4.84 o                         
   2   3   5        256.72        240.71         5.34 o                         
   3   3   5          2.56          3.47         0.78 o                         
   4   3   5        339.05        342.08         4.95 o                         
   5   3   5        105.84        112.21         3.79 o                         
  -8   4   5         42.29         37.44         2.66 o                         
  -7   4   5         20.45         23.60         1.62 o                         
  -6   4   5          2.87          2.20         0.80 o                         
  -5   4   5         42.62         45.52         2.43 o                         
  -4   4   5         11.62         14.92         1.62 o                         
  -3   4   5         43.07         44.08         2.10 o                         
  -2   4   5          0.12         -0.49         0.49 o                         
  -1   4   5          1.37          1.17         0.55 o                         
   0   4   5          2.01          1.82         0.42 o                         
   1   4   5         41.58         44.21         1.43 o                         
   2   4   5          0.02         -0.21         0.44 o                         
   3   4   5         13.44         12.88         1.58 o                         
   4   4   5         25.18         27.12         1.96 o                         
  -7   5   5         34.92         33.61         1.89 o                         
  -6   5   5        428.17        450.66        14.55 o                         
  -5   5   5          3.41          4.65         1.31 o                         
  -4   5   5         16.37         13.50         1.59 o                         
  -3   5   5          1.54          0.17         0.53 o                         
  -2   5   5         27.81         25.80         1.70 o                         
  -1   5   5         52.38         56.76         2.41 o                         
   0   5   5          5.51          5.09         0.82 o                         
   1   5   5          5.47          4.75         0.71 o                         
   2   5   5         49.80         53.54         2.21 o                         
   3   5   5         17.26         15.70         1.60 o                         
   4   5   5          0.09          1.21         0.81 o                         
  -7   6   5        285.23        285.13        27.60 o                         
  -6   6   5         24.11         35.74         2.73 o                         
  -5   6   5        234.35        205.88        17.00 o                         
  -4   6   5         14.08         13.42         1.42 o                         
  -3   6   5        463.02        426.26        10.10 o                         
  -2   6   5         64.53         63.77         2.80 o                         
  -1   6   5       1430.51       1447.77        32.52 o                         
   0   6   5         51.93         48.89         2.59 o                         
   1   6   5         30.85         31.43         1.77 o                         
   2   6   5          7.20          5.54         1.32 o                         
   3   6   5          1.79          3.02         1.24 o                         
  -7   7   5         47.79         54.50         2.71 o                         
  -6   7   5         36.97         41.38         3.42 o                         
  -5   7   5          3.00          1.65         0.96 o                         
  -4   7   5         20.99         23.84         1.85 o                         
  -3   7   5        428.06        409.12        19.23 o                         
  -2   7   5         95.91         93.71         5.78 o                         
  -1   7   5         10.14         12.24         1.88 o                         
   0   7   5         97.61         97.36         3.08 o                         
   1   7   5          5.44          5.82         0.82 o                         
   2   7   5          2.22          0.78         0.72 o                         
  -5   8   5         13.74         12.79         1.73 o                         
  -4   8   5        157.93        165.42         8.13 o                         
  -3   8   5         50.57         54.37         6.44 o                         
  -2   8   5         11.48         13.32         1.55 o                         
  -1   8   5        207.24        188.16         5.45 o                         
   0   8   5          8.33          6.45         1.09 o                         
   1   8   5          4.17          5.06         2.28 o                         
  -4   9   5         10.90         10.99         1.41 o                         
  -3   9   5          1.49          1.25         0.58 o                         
  -2   9   5        182.74        170.19         4.55 o                         
  -1   9   5        331.71        326.99         4.91 o                         
   0   9   5          0.03         -0.58         0.58 o                         
  -2  -9   6        178.38        196.82         5.16 o                         
  -1  -9   6         36.98         34.80         2.51 o                         
   0  -9   6          0.09         -0.03         0.76 o                         
   1  -9   6         25.96         27.31         2.92 o                         
   2  -9   6          0.08          2.31         0.97 o                         
   3  -9   6         18.40         25.24         2.59 o                         
  -3  -8   6        163.32        163.48         5.18 o                         
  -2  -8   6        184.92        183.41         6.20 o                         
  -1  -8   6          2.00          2.31         0.64 o                         
   0  -8   6         35.14         39.34         2.36 o                         
   1  -8   6        203.84        223.50         8.81 o                         
   2  -8   6          1.77          1.93         0.99 o                         
   3  -8   6        234.84        254.62         8.81 o                         
   4  -8   6          1.11          0.27         0.72 o                         
  -4  -7   6          2.38          1.97         0.50 o                         
  -3  -7   6          1.53          0.66         0.48 o                         
  -2  -7   6        163.73        167.47         5.40 o                         
  -1  -7   6         16.01         16.03         1.58 o                         
   0  -7   6          0.00          0.18         0.48 o                         
   1  -7   6         47.63         42.50         2.50 o                         
   2  -7   6         99.05         95.34         3.55 o                         
   3  -7   6         11.09          9.89         1.19 o                         
   4  -7   6        121.91        119.57         5.73 o                         
   5  -7   6          0.25         -0.32         0.71 o                         
  -5  -6   6          9.61          8.27         1.28 o                         
  -4  -6   6         47.77         49.99         2.30 o                         
  -3  -6   6        120.39        128.33         5.39 o                         
  -2  -6   6        541.78        573.04        11.93 o                         
  -1  -6   6        217.72        203.66         5.90 o                         
   0  -6   6        157.01        152.98         4.39 o                         
   1  -6   6        316.72        320.84         8.75 o                         
   2  -6   6          6.11          6.33         1.15 o                         
   3  -6   6        363.11        392.56        17.27 o                         
   4  -6   6         52.26         57.65         2.51 o                         
   5  -6   6          0.79         -0.54         1.16 o                         
  -6  -5   6         45.54         23.86         2.77 o                         
  -5  -5   6        154.19        166.97         4.00 o                         
  -4  -5   6         22.06         21.67         1.58 o                         
  -3  -5   6         95.40        101.29         4.10 o                         
  -2  -5   6         12.64         11.39         1.09 o                         
  -1  -5   6          4.90          3.68         0.55 o                         
   0  -5   6         11.39         10.22         1.01 o                         
   1  -5   6         41.28         36.47         1.54 o                         
   2  -5   6        130.79        134.39         3.78 o                         
   3  -5   6        665.52        662.87        12.39 o                         
   4  -5   6         68.18         65.95         2.77 o                         
   5  -5   6          2.96          5.39         1.38 o                         
   6  -5   6          7.66         10.77         1.53 o                         
  -6  -4   6        303.37        319.89         5.64 o                         
  -5  -4   6         12.48         11.26         1.17 o                         
  -4  -4   6         90.54         85.51         3.46 o                         
  -3  -4   6          2.10          2.94         0.44 o                         
  -2  -4   6          6.61          5.28         0.72 o                         
  -1  -4   6         11.65         10.77         0.95 o                         
   0  -4   6         46.41         43.14         1.51 o                         
   1  -4   6        155.20        183.33         6.66 o                         
   2  -4   6         42.94         44.96         2.42 o                         
   3  -4   6        130.73        121.24         5.24 o                         
   4  -4   6          1.01          0.29         0.38 o                         
   5  -4   6          0.25          0.21         0.50 o                         
   6  -4   6         33.66         41.12         2.32 o                         
  -6  -3   6          9.69         10.96         1.14 o                         
  -5  -3   6        185.00        169.76         3.67 o                         
  -4  -3   6        175.47        165.98         6.14 o                         
  -3  -3   6        212.81        216.09         3.79 o                         
  -2  -3   6        120.17        119.95         7.66 o                         
  -1  -3   6          9.29          8.93         2.22 o                         
   0  -3   6         98.24        109.17         6.77 o                         
   1  -3   6          4.42          3.94         0.78 o                         
   2  -3   6        157.36        162.50         5.53 o                         
   3  -3   6        113.96        114.28         2.95 o                         
   4  -3   6        115.10        113.27         2.99 o                         
   5  -3   6          2.49          1.26         0.54 o                         
   6  -3   6         11.22         10.07         1.02 o                         
  -7  -2   6         33.65         35.53         1.81 o                         
  -6  -2   6         41.54         39.68         2.26 o                         
  -5  -2   6          2.27          4.04         0.71 o                         
  -4  -2   6         17.95         15.74         1.07 o                         
  -3  -2   6        154.95        167.14         3.74 o                         
  -2  -2   6        374.01        414.62        14.63 o                         
  -1  -2   6        122.53        137.91         7.65 o                         
   0  -2   6        576.16        694.84        16.25 o                         
   1  -2   6       2294.97       2376.76        28.27 o                         
   2  -2   6        393.34        374.20        19.51 o                         
   3  -2   6        188.03        186.51         3.66 o                         
   4  -2   6        128.82        128.56         3.09 o                         
   5  -2   6         52.05         45.66         2.01 o                         
   6  -2   6          1.75          0.76         0.47 o                         
  -7  -1   6          4.12          4.89         1.39 o                         
  -6  -1   6         33.56         24.61         1.83 o                         
  -5  -1   6          0.00          0.46         0.50 o                         
  -4  -1   6         31.81         31.87         2.04 o                         
  -3  -1   6        107.34        137.14         8.22 o                         
  -2  -1   6          3.66          3.52         1.71 o                         
  -1  -1   6        355.02        444.17        13.48 o                         
   0  -1   6        189.99        253.78         9.14 o                         
   1  -1   6         22.50         16.62         3.01 o                         
   2  -1   6          0.67          0.43         0.31 o                         
   3  -1   6        164.18        154.03         2.69 o                         
   4  -1   6        128.39        133.31         3.05 o                         
   5  -1   6          8.11          6.86         0.75 o                         
   6  -1   6          1.50          2.04         0.58 o                         
  -8   0   6          8.71         11.48         1.41 o                         
  -7   0   6          3.85          5.71         1.38 o                         
  -6   0   6         10.28         12.25         2.12 o                         
  -5   0   6          0.03         -0.38         0.39 o                         
  -4   0   6          0.14         -0.02         0.44 o                         
  -3   0   6        198.02        215.22        10.10 o                         
  -2   0   6        135.52        131.54         7.53 o                         
  -1   0   6        393.32        370.95        11.39 o                         
   0   0   6         73.48         93.36         4.30 o                         
   1   0   6        263.07        259.49         5.77 o                         
   2   0   6          0.30          0.28         0.31 o                         
   3   0   6         44.79         36.84         1.55 o                         
   4   0   6         27.82         28.15         1.49 o                         
   5   0   6          0.01         -0.20         0.42 o                         
   6   0   6          2.24          2.55         0.77 o                         
  -8   1   6          0.43          0.97         0.60 o                         
  -7   1   6          0.95          0.75         0.98 o                         
  -6   1   6         40.29         35.23         2.31 o                         
  -5   1   6         67.59         64.85         2.76 o                         
  -4   1   6         74.40         77.01         2.79 o                         
  -3   1   6        166.19        149.53         8.56 o                         
  -2   1   6         22.77         15.60         2.82 o                         
  -1   1   6        480.53        498.85        14.62 o                         
   0   1   6        248.01        274.01         8.62 o                         
   1   1   6        126.67        104.79         4.15 o                         
   2   1   6         12.53         12.25         0.81 o                         
   3   1   6          3.17          2.16         0.43 o                         
   4   1   6          7.60          6.17         0.83 o                         
   5   1   6         80.76         77.99         2.47 o                         
  -8   2   6          3.56          2.96         0.86 o                         
  -7   2   6          0.34          0.62         0.88 o                         
  -6   2   6        360.10        368.04         7.41 o                         
  -5   2   6        705.56        675.50         8.93 o                         
  -4   2   6         47.67         59.40         2.50 o                         
  -3   2   6         28.43         35.23         4.43 o                         
  -2   2   6         21.48         16.65         2.97 o                         
  -1   2   6        272.20        283.77         7.84 o                         
   0   2   6         20.50         23.63         1.68 o                         
   1   2   6        113.78        113.77         2.22 o                         
   2   2   6         53.95         47.87         1.46 o                         
   3   2   6          0.04          1.04         0.58 o                         
   4   2   6         17.27         17.06         1.19 o                         
   5   2   6          7.01          6.86         1.44 o                         
  -8   3   6         13.14         12.71         1.61 o                         
  -7   3   6          8.97          9.21         1.80 o                         
  -6   3   6         50.91         51.35         2.83 o                         
  -5   3   6          6.30          5.88         1.26 o                         
  -4   3   6          2.56          1.77         0.65 o                         
  -3   3   6        209.19        210.19         4.18 o                         
  -2   3   6        315.72        325.90        13.26 o                         
  -1   3   6          6.31          5.24         0.88 o                         
   0   3   6         59.05         51.83         1.69 o                         
   1   3   6         71.65         66.56         1.80 o                         
   2   3   6         28.57         28.24         1.33 o                         
   3   3   6          1.16          1.91         0.76 o                         
   4   3   6          6.62          7.19         1.12 o                         
   5   3   6        126.79        144.23         4.69 o                         
  -8   4   6          5.74          3.97         1.01 o                         
  -7   4   6          5.13          4.32         1.37 o                         
  -6   4   6         13.48         11.07         1.42 o                         
  -5   4   6         32.43         29.01         2.15 o                         
  -4   4   6        100.30        100.06         4.79 o                         
  -3   4   6        304.44        289.25         6.21 o                         
  -2   4   6         13.96         13.96         0.96 o                         
  -1   4   6         24.11         19.95         1.05 o                         
   0   4   6         26.49         28.89         1.36 o                         
   1   4   6         40.13         39.47         1.53 o                         
   2   4   6         23.52         21.31         1.33 o                         
   3   4   6         43.82         48.86         2.74 o                         
   4   4   6          4.09          4.54         0.81 o                         
  -7   5   6         18.79         18.25         2.20 o                         
  -6   5   6         57.12         53.78         4.06 o                         
  -5   5   6         10.03          5.45         1.60 o                         
  -4   5   6        175.58        156.75         4.50 o                         
  -3   5   6         37.35         35.70         2.34 o                         
  -2   5   6        103.73         88.75         2.46 o                         
  -1   5   6        476.34        469.68        13.46 o                         
   0   5   6         17.05         13.15         1.20 o                         
   1   5   6          0.02          0.05         0.49 o                         
   2   5   6         57.02         55.70         2.41 o                         
   3   5   6         22.71         24.42         1.81 o                         
  -7   6   6         21.55         25.33         1.99 o                         
  -6   6   6         10.21          9.36         1.78 o                         
  -5   6   6        109.43         83.42         6.06 o                         
  -4   6   6          5.07          7.09         1.12 o                         
  -3   6   6         17.70         14.52         2.38 o                         
  -2   6   6        393.82        374.91         6.95 o                         
  -1   6   6          8.59          7.28         0.89 o                         
   0   6   6        106.10         99.28         3.38 o                         
   1   6   6          1.37          0.53         0.52 o                         
   2   6   6         78.02         71.12         3.20 o                         
   3   6   6          0.03         -0.56         0.70 o                         
  -6   7   6         86.82         82.52         4.43 o                         
  -5   7   6          2.60          1.66         0.89 o                         
  -4   7   6         16.33         14.56         1.41 o                         
  -3   7   6         48.37         48.93         3.27 o                         
  -2   7   6        179.50        182.56         5.60 o                         
  -1   7   6         45.07         49.01         2.67 o                         
   0   7   6         10.64          7.74         0.84 o                         
   1   7   6         39.85         34.18         2.02 o                         
   2   7   6         74.98         90.54         4.37 o                         
  -5   8   6         74.77         75.81         4.35 o                         
  -4   8   6         10.44          7.48         0.98 o                         
  -3   8   6         40.05         40.21         2.17 o                         
  -2   8   6         36.90         33.08         1.85 o                         
  -1   8   6         71.03         65.97         3.08 o                         
   0   8   6         15.07         13.15         1.30 o                         
  -4   9   6          0.99          1.86         0.95 o                         
  -3   9   6         45.56         53.35         2.35 o                         
  -2   9   6         43.47         41.84         1.69 o                         
  -1  -9   7         25.73         21.51         2.23 o                         
   0  -9   7        167.85        182.09         6.82 o                         
   1  -9   7         12.95         11.79         1.84 o                         
   2  -9   7         30.14         39.73         3.17 o                         
  -3  -8   7         26.80         32.07         2.26 o                         
  -2  -8   7          7.00          9.27         1.04 o                         
  -1  -8   7          8.10          6.36         0.99 o                         
   0  -8   7          0.16          0.37         0.48 o                         
   1  -8   7         12.10          9.05         1.97 o                         
   2  -8   7         10.80         12.21         2.07 o                         
   3  -8   7         65.34         62.04         9.73 o                         
   4  -8   7         16.76         12.58         1.61 o                         
  -4  -7   7         12.42         12.09         1.44 o                         
  -3  -7   7          7.30          8.36         1.44 o                         
  -2  -7   7          5.53          4.42         0.89 o                         
  -1  -7   7         27.93         27.81         2.08 o                         
   0  -7   7          0.04         -0.08         0.43 o                         
   1  -7   7          2.98          3.17         1.32 o                         
   2  -7   7         28.50         28.39         1.96 o                         
   3  -7   7          1.14          1.36         0.56 o                         
   4  -7   7          7.28          5.97         1.25 o                         
  -5  -6   7         12.20         14.79         1.62 o                         
  -4  -6   7          1.28          0.68         0.59 o                         
  -3  -6   7       1268.60       1335.95        18.07 o                         
  -2  -6   7        741.17        747.18        13.62 o                         
  -1  -6   7          1.40          1.43         0.60 o                         
   0  -6   7          7.94          7.02         1.03 o                         
   1  -6   7        157.95        155.08         3.18 o                         
   2  -6   7          3.42          2.97         0.89 o                         
   3  -6   7        265.75        289.48         8.05 o                         
   4  -6   7         59.83         64.39         2.13 o                         
   5  -6   7         14.77         15.93         1.86 o                         
  -6  -5   7          0.93          1.27         0.53 o                         
  -5  -5   7         63.55         72.33         3.71 o                         
  -4  -5   7          4.41          4.25         1.22 o                         
  -3  -5   7        441.66        443.01         7.42 o                         
  -2  -5   7         54.28         56.49         2.15 o                         
  -1  -5   7         44.68         38.05         2.01 o                         
   0  -5   7        338.49        337.30         6.29 o                         
   1  -5   7         16.00         19.71         1.29 o                         
   2  -5   7        250.47        250.14        14.39 o                         
   3  -5   7         27.01         28.09         2.06 o                         
   4  -5   7         17.88         18.17         1.10 o                         
   5  -5   7         37.26         35.73         1.90 o                         
  -6  -4   7         43.58         51.34         2.92 o                         
  -5  -4   7          0.06          0.44         0.68 o                         
  -4  -4   7          1.22          0.44         0.69 o                         
  -3  -4   7          3.01          1.50         0.52 o                         
  -2  -4   7          1.55          3.01         0.65 o                         
  -1  -4   7        355.66        389.87         4.17 o                         
   0  -4   7         52.86         63.24         1.95 o                         
   1  -4   7         18.88         17.73         1.32 o                         
   2  -4   7         58.42         54.94         3.51 o                         
   3  -4   7        461.76        461.88         7.37 o                         
   4  -4   7         18.56         15.73         1.20 o                         
   5  -4   7         95.35        117.59         2.79 o                         
  -7  -3   7         33.21         42.42         2.25 o                         
  -6  -3   7        299.03        294.34        11.71 o                         
  -5  -3   7        168.70        158.43         4.54 o                         
  -4  -3   7          1.78          1.34         0.71 o                         
  -3  -3   7         46.39         48.53         2.18 o                         
  -2  -3   7         25.23         32.95         1.42 o                         
  -1  -3   7        139.97        158.95         2.97 o                         
   0  -3   7        164.57        178.78         3.81 o                         
   1  -3   7        625.76        685.29        10.31 o                         
   2  -3   7        181.49        179.13         4.60 o                         
   3  -3   7        814.84        795.76         8.38 o                         
   4  -3   7        156.69        165.29         3.19 o                         
   5  -3   7         20.99         19.62         1.27 o                         
  -7  -2   7          4.57          5.34         1.03 o                         
  -6  -2   7        346.85        345.97         5.00 o                         
  -5  -2   7         18.67         12.35         1.49 o                         
  -4  -2   7          3.70          2.70         0.88 o                         
  -3  -2   7         93.64         96.68         2.50 o                         
  -2  -2   7        436.85        445.85         6.54 o                         
  -1  -2   7         16.34         11.01         2.50 o                         
   0  -2   7          2.41          1.39         0.97 o                         
   1  -2   7        172.54        187.24         3.49 o                         
   2  -2   7         62.05         61.26         1.91 o                         
   3  -2   7        172.43        171.93         3.26 o                         
   4  -2   7         43.66         44.06         3.14 o                         
   5  -2   7          0.00         -0.26         0.51 o                         
  -7  -1   7          0.26          0.55         0.75 o                         
  -6  -1   7          0.00          0.52         1.29 o                         
  -5  -1   7        135.28        120.95         3.99 o                         
  -4  -1   7          2.80          0.93         0.74 o                         
  -3  -1   7         35.89         41.69         1.76 o                         
  -2  -1   7        124.80        145.18         9.12 o                         
  -1  -1   7          0.00          1.24         1.01 o                         
   0  -1   7        102.20        109.87         3.47 o                         
   1  -1   7       1103.23       1119.84         8.39 o                         
   2  -1   7        109.37        107.53         2.46 o                         
   3  -1   7         13.95         15.12         0.93 o                         
   4  -1   7          6.31          6.66         0.79 o                         
   5  -1   7          2.34          1.70         0.62 o                         
  -8   0   7         52.59         68.88         3.19 o                         
  -7   0   7          7.51          6.98         1.55 o                         
  -6   0   7         77.04         74.42         4.82 o                         
  -5   0   7          2.85          0.40         0.54 o                         
  -4   0   7        220.69        219.25         5.29 o                         
  -3   0   7         71.84         81.84         6.06 o                         
  -2   0   7        114.25        116.41         7.49 o                         
  -1   0   7        509.09        558.52        15.18 o                         
   0   0   7        391.58        383.68        17.06 o                         
   1   0   7         87.02         77.85         1.62 o                         
   2   0   7         50.17         46.89         1.41 o                         
   3   0   7         29.94         27.61         1.48 o                         
   4   0   7          0.00         -0.16         0.49 o                         
   5   0   7         12.91         11.10         1.17 o                         
  -8   1   7         78.53        105.44         4.06 o                         
  -7   1   7          8.63         10.18         1.14 o                         
  -6   1   7        315.91        285.42         6.54 o                         
  -5   1   7        518.11        502.03         8.52 o                         
  -4   1   7         46.41         46.75         2.27 o                         
  -3   1   7        345.77        361.48        15.55 o                         
  -2   1   7          0.03          2.02         1.23 o                         
  -1   1   7         55.54         49.50         4.60 o                         
   0   1   7         95.97         94.05         2.99 o                         
   1   1   7         37.29         43.43         1.85 o                         
   2   1   7         98.09         83.00         1.94 o                         
   3   1   7        115.48        106.37         2.59 o                         
   4   1   7          1.21          0.96         0.56 o                         
   5   1   7         59.15         59.13         2.35 o                         
  -8   2   7         18.07         20.37         1.88 o                         
  -7   2   7          6.74          7.68         1.56 o                         
  -6   2   7         12.44          8.84         1.29 o                         
  -5   2   7         56.83         50.95         2.79 o                         
  -4   2   7         81.50         72.97         3.91 o                         
  -3   2   7         16.97         17.29         1.25 o                         
  -2   2   7        542.87        569.60         8.59 o                         
  -1   2   7        450.64        416.28         5.63 o                         
   0   2   7         21.82         18.00         1.03 o                         
   1   2   7         15.93         12.18         0.84 o                         
   2   2   7         30.52         30.20         1.53 o                         
   3   2   7         88.32         80.42         2.87 o                         
   4   2   7         16.86         15.56         1.23 o                         
   5   2   7        120.81        140.43         4.51 o                         
  -8   3   7         43.83         42.12         2.59 o                         
  -7   3   7          3.50          3.13         0.78 o                         
  -6   3   7        122.71        132.48         4.43 o                         
  -5   3   7         52.95         57.29         2.95 o                         
  -4   3   7         18.12         15.89         1.92 o                         
  -3   3   7         38.61         39.17         1.93 o                         
  -2   3   7         30.28         25.82         1.22 o                         
  -1   3   7        100.60         95.59         2.36 o                         
   0   3   7         23.95         23.26         1.24 o                         
   1   3   7          0.46          0.33         0.34 o                         
   2   3   7        181.60        176.02         4.14 o                         
   3   3   7          0.65          1.15         0.69 o                         
   4   3   7          3.83          3.57         0.78 o                         
  -7   4   7          0.26          0.89         0.55 o                         
  -6   4   7          0.75          0.89         0.58 o                         
  -5   4   7          7.37          5.01         1.48 o                         
  -4   4   7         85.81         91.79         3.78 o                         
  -3   4   7          1.58          1.80         0.58 o                         
  -2   4   7         10.17          9.69         0.83 o                         
  -1   4   7        298.46        267.59         4.15 o                         
   0   4   7         10.31          9.92         0.88 o                         
   1   4   7          0.01          0.55         0.37 o                         
   2   4   7         29.31         30.30         1.77 o                         
   3   4   7          0.09          0.71         1.23 o                         
   4   4   7         86.58        103.65         3.95 o                         
  -7   5   7          2.49          2.09         0.93 o                         
  -6   5   7          0.11         -0.49         0.89 o                         
  -5   5   7        138.09        118.02         6.39 o                         
  -4   5   7        218.26        202.40         5.73 o                         
  -3   5   7          6.06          6.42         0.81 o                         
  -2   5   7        293.92        275.43         3.86 o                         
  -1   5   7         18.76         18.95         1.15 o                         
   0   5   7         83.38         85.66         2.59 o                         
   1   5   7        288.09        279.74        11.96 o                         
   2   5   7          1.13          0.16         1.05 o                         
   3   5   7          0.08         -0.54         0.64 o                         
  -7   6   7          0.23          1.94         0.65 o                         
  -6   6   7          0.94         -0.31         0.72 o                         
  -5   6   7          8.05          6.42         1.72 o                         
  -4   6   7         16.03         15.60         2.25 o                         
  -3   6   7         98.41         97.14         3.69 o                         
  -2   6   7        433.29        412.72         6.26 o                         
  -1   6   7        196.12        192.48         6.91 o                         
   0   6   7         13.52         13.58         1.19 o                         
   1   6   7         89.76         90.55         3.80 o                         
   2   6   7         19.10         20.90         2.38 o                         
  -6   7   7         24.13         22.79         2.28 o                         
  -5   7   7         82.67         76.76         4.73 o                         
  -4   7   7         34.98         33.04         2.25 o                         
  -3   7   7          4.56          5.04         0.85 o                         
  -2   7   7          6.60          6.15         0.83 o                         
  -1   7   7         19.18         18.77         1.55 o                         
   0   7   7          2.56          1.77         0.60 o                         
   1   7   7          0.15          0.19         0.55 o                         
  -5   8   7          1.07          0.05         0.72 o                         
  -4   8   7         31.93         30.69         1.92 o                         
  -3   8   7         24.58         25.00         1.83 o                         
  -2   8   7         20.98         18.85         1.31 o                         
  -1   8   7          8.67          8.23         1.11 o                         
   0   8   7          6.04          6.78         1.28 o                         
   0  -9   8          0.72          1.96         0.84 o                         
   1  -9   8          2.28          0.94         0.80 o                         
  -3  -8   8          2.29          3.39         0.76 o                         
  -2  -8   8        101.68        104.24        10.50 o                         
  -1  -8   8          9.68          9.57         1.10 o                         
   0  -8   8         44.59         43.96         3.85 o                         
   1  -8   8         23.49         23.42         2.74 o                         
   2  -8   8         17.64         18.34         2.30 o                         
  -4  -7   8          6.98          7.16         1.12 o                         
  -3  -7   8          1.86          0.95         0.69 o                         
  -2  -7   8        238.30        236.49        23.68 o                         
  -1  -7   8         19.00         18.10         1.67 o                         
   0  -7   8        236.83        235.67         5.74 o                         
   1  -7   8         17.42         18.49         2.72 o                         
   2  -7   8         10.45          7.35         1.02 o                         
   3  -7   8          9.37          9.05         0.96 o                         
  -5  -6   8         29.70         33.10         2.27 o                         
  -4  -6   8         38.09         39.94         2.92 o                         
  -3  -6   8         12.11         12.80         1.83 o                         
  -2  -6   8        220.17        237.15         5.60 o                         
  -1  -6   8         40.20         38.22         2.28 o                         
   0  -6   8         33.91         36.13         2.19 o                         
   1  -6   8        101.04        104.32         3.12 o                         
   2  -6   8          2.58          2.68         0.68 o                         
   3  -6   8          4.96          5.12         0.85 o                         
   4  -6   8          0.05          0.22         0.37 o                         
  -5  -5   8        221.78        236.33         6.54 o                         
  -4  -5   8         29.69         29.87         2.62 o                         
  -3  -5   8        137.73        138.49         4.20 o                         
  -2  -5   8        333.55        323.99         5.18 o                         
  -1  -5   8          2.48          2.85         0.71 o                         
   0  -5   8         66.87         65.13         2.85 o                         
   1  -5   8        107.73        109.55         3.70 o                         
   2  -5   8         15.84         16.18         2.04 o                         
   3  -5   8         27.45         29.04         1.61 o                         
   4  -5   8         61.78         66.48         2.16 o                         
  -6  -4   8          0.00          0.54         0.61 o                         
  -5  -4   8          0.19          0.02         0.76 o                         
  -4  -4   8         17.80         16.13         2.02 o                         
  -3  -4   8       1097.11       1061.61        15.91 o                         
  -2  -4   8        521.11        500.86        10.23 o                         
  -1  -4   8          2.61          2.32         0.43 o                         
   0  -4   8         20.27         20.76         1.18 o                         
   1  -4   8         14.36         14.27         2.06 o                         
   2  -4   8         43.77         43.98         2.43 o                         
   3  -4   8         56.42         59.55         2.29 o                         
   4  -4   8          9.26          8.89         0.91 o                         
   5  -4   8          0.81          1.21         0.58 o                         
  -6  -3   8         20.27         24.06         2.20 o                         
  -5  -3   8         42.94         38.48         2.15 o                         
  -4  -3   8         65.06         68.89         4.17 o                         
  -3  -3   8        319.86        302.98         4.81 o                         
  -2  -3   8         33.69         37.92         1.58 o                         
  -1  -3   8        124.35        115.05         2.53 o                         
   0  -3   8         51.41         47.54         2.13 o                         
   1  -3   8          5.49          2.86         2.18 o                         
   2  -3   8       1511.25       1454.08        11.02 o                         
   3  -3   8          3.93          3.43         0.69 o                         
   4  -3   8          6.02          7.52         0.84 o                         
   5  -3   8          1.41          0.20         0.41 o                         
  -7  -2   8          8.23          6.08         1.06 o                         
  -6  -2   8         79.20         74.49         2.96 o                         
  -5  -2   8          0.11         -0.01         0.62 o                         
  -4  -2   8          1.97          1.91         1.39 o                         
  -3  -2   8          2.27          1.88         0.63 o                         
  -2  -2   8         96.19        117.48         2.64 o                         
  -1  -2   8          8.25         10.13         0.98 o                         
   0  -2   8        225.04        228.48         4.98 o                         
   1  -2   8        349.39        360.83        10.40 o                         
   2  -2   8          0.14          0.41         0.35 o                         
   3  -2   8        247.07        257.77         5.74 o                         
   4  -2   8          7.46          8.20         0.76 o                         
   5  -2   8         37.24         38.35         1.58 o                         
  -7  -1   8         24.67         28.38         2.67 o                         
  -6  -1   8         65.20         65.38         2.88 o                         
  -5  -1   8          3.21          1.47         0.67 o                         
  -4  -1   8        203.38        185.52         5.03 o                         
  -3  -1   8          5.52          4.82         0.74 o                         
  -2  -1   8          0.03          0.65         0.61 o                         
  -1  -1   8        156.57        141.93         4.24 o                         
   0  -1   8         35.11         33.71         1.77 o                         
   1  -1   8         36.23         29.11         1.18 o                         
   2  -1   8        653.47        630.53         7.25 o                         
   3  -1   8        251.31        247.75         6.14 o                         
   4  -1   8          0.02         -0.43         0.56 o                         
   5  -1   8         41.51         44.30         1.97 o                         
  -7   0   8          1.71          0.52         0.50 o                         
  -6   0   8        204.24        180.77         4.81 o                         
  -5   0   8        109.85        105.74         3.92 o                         
  -4   0   8          1.93          1.09         0.71 o                         
  -3   0   8         37.81         31.51         1.55 o                         
  -2   0   8        761.84        783.10         8.85 o                         
  -1   0   8         76.82         84.93         5.16 o                         
   0   0   8         95.22         99.08         2.53 o                         
   1   0   8         77.68         69.17         1.64 o                         
   2   0   8        612.39        589.72         8.25 o                         
   3   0   8         81.59         81.18         2.86 o                         
   4   0   8          1.31          0.76         0.75 o                         
   5   0   8          5.33          9.71         1.44 o                         
  -7   1   8        106.41        103.25         4.21 o                         
  -6   1   8         24.90         21.46         1.85 o                         
  -5   1   8        829.81        828.62        10.91 o                         
  -4   1   8          1.23          2.83         0.60 o                         
  -3   1   8         20.81         17.56         1.45 o                         
  -2   1   8        237.34        267.43         4.67 o                         
  -1   1   8        110.24        111.79         3.20 o                         
   0   1   8         47.49         40.08         1.46 o                         
   1   1   8         45.82         39.47         1.85 o                         
   2   1   8        183.37        177.35         4.38 o                         
   3   1   8         44.52         43.97         2.11 o                         
   4   1   8          2.45          1.38         0.73 o                         
  -7   2   8          0.40          0.86         0.78 o                         
  -6   2   8         10.73         10.78         1.50 o                         
  -5   2   8        294.76        317.10         6.76 o                         
  -4   2   8         72.08         67.67         2.93 o                         
  -3   2   8         59.28         48.95         2.17 o                         
  -2   2   8         29.70         33.25         1.73 o                         
  -1   2   8        281.65        273.15         4.82 o                         
   0   2   8         69.74         62.53         2.26 o                         
   1   2   8        133.53        137.04         4.14 o                         
   2   2   8         48.94         48.88         2.23 o                         
   3   2   8         37.40         36.97         2.32 o                         
   4   2   8         39.95         43.38         2.91 o                         
  -7   3   8          6.90          7.67         0.99 o                         
  -6   3   8         46.67         43.71         2.51 o                         
  -5   3   8          4.19          5.34         1.61 o                         
  -4   3   8         27.77         27.51         2.15 o                         
  -3   3   8          2.39          2.04         0.65 o                         
  -2   3   8         14.51         12.27         1.00 o                         
  -1   3   8        113.56         97.47         2.54 o                         
   0   3   8         15.82         10.70         0.97 o                         
   1   3   8          3.15          2.21         0.59 o                         
   2   3   8         64.77         67.00         2.56 o                         
   3   3   8         71.07         74.09         3.10 o                         
   4   3   8          0.81         -0.81         0.81 o                         
  -7   4   8         30.04         35.34         2.83 o                         
  -6   4   8          0.33          0.18         0.81 o                         
  -5   4   8         15.15         14.81         2.43 o                         
  -4   4   8          1.04          0.20         0.60 o                         
  -3   4   8          0.08         -0.08         0.67 o                         
  -2   4   8          4.65          4.25         0.61 o                         
  -1   4   8         42.09         38.99         1.76 o                         
   0   4   8         74.16         73.53         2.44 o                         
   1   4   8         12.44         11.12         1.38 o                         
   2   4   8         76.43         80.51         3.33 o                         
   3   4   8         44.72         50.70         2.30 o                         
  -7   5   8          0.02         -0.66         0.66 o                         
  -6   5   8          0.08          0.03         0.79 o                         
  -5   5   8         19.41         17.67         2.63 o                         
  -4   5   8         84.71         76.14         3.56 o                         
  -3   5   8          8.44          7.28         1.05 o                         
  -2   5   8         78.41         76.36         2.08 o                         
  -1   5   8        225.80        220.86         4.60 o                         
   0   5   8         13.62         12.69         1.05 o                         
   1   5   8         56.19         60.63         3.80 o                         
   2   5   8         24.10         25.95         2.74 o                         
  -6   6   8          5.89          7.56         1.45 o                         
  -5   6   8         27.76         19.76         2.60 o                         
  -4   6   8          0.12          0.08         0.80 o                         
  -3   6   8          2.21          2.19         0.59 o                         
  -2   6   8         22.07         19.82         1.41 o                         
  -1   6   8        251.41        243.42         5.17 o                         
   0   6   8          9.58          9.71         0.99 o                         
   1   6   8         19.94         17.52         1.74 o                         
  -6   7   8          0.06         -0.26         0.57 o                         
  -5   7   8         10.84          8.75         1.70 o                         
  -4   7   8         27.37         25.83         1.91 o                         
  -3   7   8          0.38          0.33         0.61 o                         
  -2   7   8         16.45         17.51         1.21 o                         
  -1   7   8          2.08          1.41         0.53 o                         
   0   7   8          1.75          0.87         0.46 o                         
  -4   8   8          1.48          1.56         0.77 o                         
  -3   8   8         58.48         63.19         2.53 o                         
  -2   8   8         14.67         15.61         1.87 o                         
  -2  -8   9         53.10         53.00        10.86 o                         
  -1  -8   9         82.83         81.88         7.28 o                         
   0  -8   9         11.04         10.96         1.97 o                         
   1  -8   9         20.91         19.05         2.29 o                         
   2  -8   9          0.85          0.60         0.64 o                         
  -4  -7   9          0.00         -0.45         0.45 o                         
  -3  -7   9        111.74         97.24        31.16 o                         
  -2  -7   9        258.07        242.66        35.74 o                         
  -1  -7   9         15.37         14.04         2.85 o                         
   0  -7   9          0.79         -0.13         0.47 o                         
   1  -7   9         15.50         18.01         2.58 o                         
   2  -7   9          8.50         10.10         3.00 o                         
   3  -7   9          3.52          3.22         0.50 o                         
  -4  -6   9         17.48         17.08         1.86 o                         
  -3  -6   9         59.06         64.18         3.76 o                         
  -2  -6   9          7.40          8.50         1.07 o                         
  -1  -6   9         27.58         33.49         2.11 o                         
   0  -6   9         31.82         35.46         1.67 o                         
   1  -6   9        254.13        246.59         5.94 o                         
   2  -6   9         24.69         24.32         2.28 o                         
   3  -6   9          9.50          9.92         1.04 o                         
  -5  -5   9         11.33          9.81         0.98 o                         
  -4  -5   9         11.89         11.81         1.23 o                         
  -3  -5   9        308.50        316.03         5.07 o                         
  -2  -5   9         29.16         32.35         2.08 o                         
  -1  -5   9         71.77         67.76         2.95 o                         
   0  -5   9         37.63         36.49         2.14 o                         
   1  -5   9          1.88          0.52         0.43 o                         
   2  -5   9          1.97          2.23         0.94 o                         
   3  -5   9         21.90         22.18         1.55 o                         
   4  -5   9         15.62         17.06         1.31 o                         
  -6  -4   9         69.82         86.77         3.53 o                         
  -5  -4   9         92.85         98.12         4.45 o                         
  -4  -4   9          0.02         -0.08         0.76 o                         
  -3  -4   9        406.93        403.55         7.07 o                         
  -2  -4   9          3.55          4.20         0.58 o                         
  -1  -4   9         87.33         81.81         2.51 o                         
   0  -4   9          4.93          3.90         0.88 o                         
   1  -4   9          2.31          0.35         0.75 o                         
   2  -4   9         33.39         28.05         1.89 o                         
   3  -4   9         24.76         23.76         1.44 o                         
   4  -4   9          6.57          6.18         0.85 o                         
  -6  -3   9         39.26         43.57         2.77 o                         
  -5  -3   9        127.46        124.56         3.74 o                         
  -4  -3   9        125.32        120.99         3.81 o                         
  -3  -3   9        126.30        127.48         3.20 o                         
  -2  -3   9          0.02          0.00         0.27 o                         
  -1  -3   9        101.46         97.96         3.17 o                         
   0  -3   9          1.64          1.75         0.62 o                         
   1  -3   9         24.70         27.31         2.71 o                         
   2  -3   9         25.93         20.59         1.42 o                         
   3  -3   9          0.07          0.97         0.52 o                         
   4  -3   9         33.87         37.51         1.60 o                         
  -7  -2   9         45.50         56.53         2.74 o                         
  -6  -2   9         86.15         79.67         4.04 o                         
  -5  -2   9         16.27         15.09         2.01 o                         
  -4  -2   9         88.98         92.08         5.91 o                         
  -3  -2   9        556.88        550.85         6.51 o                         
  -2  -2   9        206.58        195.49         4.82 o                         
  -1  -2   9        250.72        250.11         4.97 o                         
   0  -2   9         87.22         86.78         3.20 o                         
   1  -2   9        244.74        236.83         6.48 o                         
   2  -2   9        190.94        175.48         3.92 o                         
   3  -2   9         23.74         24.43         1.28 o                         
   4  -2   9         50.12         51.16         2.31 o                         
  -7  -1   9         15.49          8.79         1.23 o                         
  -6  -1   9          6.35          4.72         0.86 o                         
  -5  -1   9          3.95          3.37         0.97 o                         
  -4  -1   9        134.66        140.11         4.12 o                         
  -3  -1   9        806.04        778.69         8.17 o                         
  -2  -1   9          5.31          5.75         0.84 o                         
  -1  -1   9         42.69         35.66         2.97 o                         
   0  -1   9          0.04          0.23         0.32 o                         
   1  -1   9          6.41          5.46         0.89 o                         
   2  -1   9        362.44        362.79         4.40 o                         
   3  -1   9          9.74          7.96         0.96 o                         
   4  -1   9         56.18         65.98         2.61 o                         
  -7   0   9         54.51         54.56         2.29 o                         
  -6   0   9          4.77          7.28         1.08 o                         
  -5   0   9         96.36         97.20         3.75 o                         
  -4   0   9         27.19         25.85         1.69 o                         
  -3   0   9        153.06        158.57         5.69 o                         
  -2   0   9         50.45         49.71         2.68 o                         
  -1   0   9        133.93        124.67         8.12 o                         
   0   0   9          6.10          6.21         0.69 o                         
   1   0   9          0.00          0.27         0.44 o                         
   2   0   9         21.33         18.00         1.69 o                         
   3   0   9        105.84        102.14         3.63 o                         
   4   0   9         19.80         21.52         2.09 o                         
  -7   1   9          1.89          2.14         0.65 o                         
  -6   1   9        199.48        188.40         8.77 o                         
  -5   1   9         12.22         11.17         1.41 o                         
  -4   1   9         34.87         36.16         3.49 o                         
  -3   1   9        104.75        102.55         3.58 o                         
  -2   1   9         44.29         48.10         2.13 o                         
  -1   1   9        133.04        121.96         3.06 o                         
   0   1   9         12.37          8.51         0.81 o                         
   1   1   9         38.79         35.75         1.89 o                         
   2   1   9         74.59         76.06         2.74 o                         
   3   1   9        121.22        122.22         5.26 o                         
   4   1   9         97.94        120.83         4.45 o                         
  -7   2   9         88.79         87.51         4.15 o                         
  -6   2   9        215.21        213.95        11.43 o                         
  -5   2   9        135.86        144.99         6.95 o                         
  -4   2   9         22.81         22.86         2.01 o                         
  -3   2   9          5.33          5.93         0.87 o                         
  -2   2   9          1.33          1.78         0.76 o                         
  -1   2   9        120.46        117.09         3.37 o                         
   0   2   9         30.60         25.52         1.64 o                         
   1   2   9        111.29        115.54         3.30 o                         
   2   2   9         75.39         82.77         2.81 o                         
   3   2   9          0.00          0.72         1.95 o                         
  -7   3   9        102.83         83.80         4.21 o                         
  -6   3   9          3.33          2.72         1.21 o                         
  -5   3   9          7.45          4.25         1.55 o                         
  -4   3   9         62.34         57.12         3.07 o                         
  -3   3   9         13.70         12.51         1.32 o                         
  -2   3   9          0.88          1.50         0.51 o                         
  -1   3   9        162.15        151.94         3.62 o                         
   0   3   9          0.05          0.23         0.42 o                         
   1   3   9        105.53        104.29         4.06 o                         
   2   3   9         69.30         75.79         2.57 o                         
   3   3   9          0.44         -0.03         0.91 o                         
  -7   4   9          0.71          0.64         0.53 o                         
  -6   4   9          1.46          1.93         1.00 o                         
  -5   4   9         67.31         75.95         5.01 o                         
  -4   4   9        171.76        157.54         5.11 o                         
  -3   4   9         13.16         11.14         1.27 o                         
  -2   4   9         23.65         21.06         1.56 o                         
  -1   4   9         20.61         19.09         1.33 o                         
   0   4   9        180.60        180.81         4.27 o                         
   1   4   9          5.03          4.87         0.96 o                         
   2   4   9         24.50         28.13         2.87 o                         
  -6   5   9         34.93         29.92         2.77 o                         
  -5   5   9          5.19          2.15         1.07 o                         
  -4   5   9          0.72          1.54         0.67 o                         
  -3   5   9         69.85         63.42         2.25 o                         
  -2   5   9         30.09         29.18         1.78 o                         
  -1   5   9         53.04         59.43         2.22 o                         
   0   5   9         30.15         30.80         1.56 o                         
   1   5   9         18.99         21.31         1.97 o                         
   2   5   9         35.38         37.78         2.85 o                         
  -6   6   9          7.90          5.49         1.23 o                         
  -5   6   9          8.24          6.82         1.54 o                         
  -4   6   9        128.42        126.63         3.30 o                         
  -3   6   9          0.01          0.11         0.35 o                         
  -2   6   9        128.60        127.73         8.52 o                         
  -1   6   9        253.11        244.38        22.68 o                         
   0   6   9         11.76         13.72         1.16 o                         
   1   6   9          1.45          2.77         0.70 o                         
  -5   7   9          0.96          1.24         0.76 o                         
  -4   7   9         28.36         27.26         1.79 o                         
  -3   7   9         18.47         17.26         1.46 o                         
  -2   7   9         34.64         33.26         2.82 o                         
  -1   7   9          4.60          2.30         1.05 o                         
  -1  -8  10         27.95         19.91         2.15 o                         
   0  -8  10         98.18         82.46         4.26 o                         
  -3  -7  10          3.14          2.18         2.82 o                         
  -2  -7  10         41.03         39.79         8.81 o                         
  -1  -7  10         30.07         29.48         7.98 o                         
   0  -7  10          0.82          0.00         0.69 o                         
   1  -7  10         10.23         11.64         1.96 o                         
   2  -7  10         29.79         36.67         1.62 o                         
  -4  -6  10         26.26         24.32         1.98 o                         
  -3  -6  10        129.97        127.47         4.87 o                         
  -2  -6  10        209.73        214.74         4.92 o                         
  -1  -6  10          2.07          2.43         0.66 o                         
   0  -6  10         23.86         14.04         1.62 o                         
   1  -6  10          0.48          0.68         0.45 o                         
   2  -6  10          7.47          6.86         1.08 o                         
   3  -6  10          0.08         -0.05         0.42 o                         
  -5  -5  10         24.00         23.69         1.91 o                         
  -4  -5  10          5.36          6.57         0.89 o                         
  -3  -5  10          7.03          6.64         0.98 o                         
  -2  -5  10         25.84         20.31         1.64 o                         
  -1  -5  10          7.04          7.46         1.01 o                         
   0  -5  10         99.07         79.49         4.75 o                         
   1  -5  10         35.32         37.33         2.49 o                         
   2  -5  10          4.94          5.27         0.85 o                         
   3  -5  10          1.15          1.58         0.53 o                         
  -6  -4  10         12.70         12.73         1.36 o                         
  -5  -4  10          2.74          0.67         0.65 o                         
  -4  -4  10          8.01          7.61         1.04 o                         
  -3  -4  10          3.51          3.23         0.60 o                         
  -2  -4  10         90.34         94.28         2.71 o                         
  -1  -4  10         16.72         13.66         1.38 o                         
   0  -4  10          1.38          0.79         0.77 o                         
   1  -4  10         29.69         34.69         2.13 o                         
   2  -4  10         66.08         64.80         3.07 o                         
   3  -4  10         99.80        100.68         3.05 o                         
  -6  -3  10         50.16         48.64         2.73 o                         
  -5  -3  10        232.72        244.76         6.92 o                         
  -4  -3  10          3.72          3.66         0.55 o                         
  -3  -3  10        133.17        129.76         2.78 o                         
  -2  -3  10         25.70         23.36         1.79 o                         
  -1  -3  10          0.00         -0.20         0.52 o                         
   0  -3  10          2.14          1.45         0.65 o                         
   1  -3  10         43.20         51.54         2.58 o                         
   2  -3  10        119.51        123.64         3.82 o                         
   3  -3  10          0.03          1.48         0.57 o                         
   4  -3  10         13.90         16.32         1.68 o                         
  -6  -2  10         57.45         61.66         2.38 o                         
  -5  -2  10         11.84         12.54         1.27 o                         
  -4  -2  10         96.77        100.32         2.86 o                         
  -3  -2  10        734.56        720.22         9.71 o                         
  -2  -2  10        239.71        233.72         4.33 o                         
  -1  -2  10          9.09          6.29         1.35 o                         
   0  -2  10          7.34          9.66         0.93 o                         
   1  -2  10        104.05         99.37         4.94 o                         
   2  -2  10        122.67        123.43         3.71 o                         
   3  -2  10         26.22         31.95         2.29 o                         
   4  -2  10          0.37          0.45         0.66 o                         
  -7  -1  10         46.98         66.08         2.92 o                         
  -6  -1  10          0.32          0.22         0.66 o                         
  -5  -1  10         64.19         64.82         4.03 o                         
  -4  -1  10        418.37        420.40         7.38 o                         
  -3  -1  10         22.90         21.83         1.77 o                         
  -2  -1  10         48.11         48.55         1.96 o                         
  -1  -1  10        109.20         98.08         3.02 o                         
   0  -1  10        184.02        182.74         3.84 o                         
   1  -1  10         73.22         70.69         3.04 o                         
   2  -1  10         59.64         65.67         3.75 o                         
   3  -1  10          1.33          0.37         0.95 o                         
   4  -1  10          0.97          0.76         0.77 o                         
  -7   0  10         16.44         17.17         1.71 o                         
  -6   0  10         86.41         94.15         3.28 o                         
  -5   0  10          3.19          3.17         0.84 o                         
  -4   0  10        458.72        454.45         8.14 o                         
  -3   0  10        499.22        468.12        15.51 o                         
  -2   0  10          8.16          7.09         1.31 o                         
  -1   0  10         48.62         49.12         2.41 o                         
   0   0  10        225.35        236.85         6.74 o                         
   1   0  10         39.61         37.31         3.22 o                         
   2   0  10         13.78         13.45         1.43 o                         
   3   0  10          0.03          0.65         0.95 o                         
  -7   1  10          0.42          1.31         0.68 o                         
  -6   1  10          2.90          2.72         0.72 o                         
  -5   1  10        344.95        359.09        10.75 o                         
  -4   1  10        765.01        812.81        16.07 o                         
  -3   1  10        543.77        560.13         9.43 o                         
  -2   1  10          0.05          0.21         0.45 o                         
  -1   1  10          0.38          0.75         0.43 o                         
   0   1  10          0.94          0.64         0.40 o                         
   1   1  10          9.83         11.07         1.17 o                         
   2   1  10        549.04        584.23         8.37 o                         
   3   1  10          4.15          6.45         1.31 o                         
  -7   2  10          3.85          4.20         1.06 o                         
  -6   2  10         21.36         22.13         2.59 o                         
  -5   2  10         19.24         18.38         2.58 o                         
  -4   2  10        183.23        207.34         7.11 o                         
  -3   2  10        159.58        159.81         4.44 o                         
  -2   2  10        129.03        129.69         3.77 o                         
  -1   2  10         47.89         44.85         2.61 o                         
   0   2  10          0.71          1.03         0.53 o                         
   1   2  10         69.55         71.21         3.34 o                         
   2   2  10         58.35         60.06         2.72 o                         
   3   2  10          0.02         -0.01         0.64 o                         
  -6   3  10         17.54         11.69         1.92 o                         
  -5   3  10         15.20         18.05         2.53 o                         
  -4   3  10         33.33         36.30         2.45 o                         
  -3   3  10        121.14        124.30         3.92 o                         
  -2   3  10         13.13         12.59         1.25 o                         
  -1   3  10          0.02         -0.11         0.40 o                         
   0   3  10          0.02          0.06         0.80 o                         
   1   3  10         13.79         12.71         1.44 o                         
   2   3  10         28.78         31.20         2.93 o                         
  -6   4  10         53.06         48.08         3.51 o                         
  -5   4  10         55.50         47.64         3.77 o                         
  -4   4  10         27.68         21.67         1.90 o                         
  -3   4  10          3.77          3.81         0.65 o                         
  -2   4  10         83.07         82.25         3.28 o                         
  -1   4  10        325.79        337.99         5.80 o                         
   0   4  10          5.32          4.94         0.70 o                         
   1   4  10        149.96        160.83         4.43 o                         
   2   4  10          7.08          5.64         1.40 o                         
  -6   5  10          3.96          4.90         1.30 o                         
  -5   5  10         17.70         11.99         1.88 o                         
  -4   5  10         22.72         20.43         1.35 o                         
  -3   5  10        136.01        135.65         3.39 o                         
  -2   5  10         12.93         13.05         1.20 o                         
  -1   5  10         59.87         63.63         2.52 o                         
   0   5  10          7.00          8.13         0.76 o                         
   1   5  10        103.50        130.49         4.08 o                         
  -5   6  10         61.14         59.72         3.59 o                         
  -4   6  10          6.82          8.12         0.80 o                         
  -3   6  10         30.28         31.30         1.83 o                         
  -2   6  10          4.54          3.69         0.90 o                         
  -1   6  10        176.95        185.08        17.72 o                         
   0   6  10         60.73         75.41         4.63 o                         
  -3   7  10         12.05         12.02         1.54 o                         
  -2  -7  11         43.42         16.98         1.99 o                         
  -1  -7  11          0.94          0.30         0.63 o                         
   0  -7  11          6.51          2.46         1.04 o                         
   1  -7  11          6.58          5.72         1.01 o                         
  -3  -6  11          9.18          9.03         1.19 o                         
  -2  -6  11         56.71         59.49         3.06 o                         
  -1  -6  11          1.44          1.62         1.05 o                         
   0  -6  11          5.20          2.51         1.36 o                         
   1  -6  11         26.09         26.29         1.52 o                         
   2  -6  11          0.67          1.81         0.48 o                         
  -4  -5  11         10.86          9.06         1.25 o                         
  -3  -5  11          0.21          0.01         0.45 o                         
  -2  -5  11         19.36         14.11         2.07 o                         
  -1  -5  11          5.32          9.95         1.83 o                         
   0  -5  11          8.60          7.62         1.04 o                         
   1  -5  11          7.35          5.72         1.29 o                         
   2  -5  11          7.25          8.93         0.95 o                         
  -5  -4  11         17.18         17.99         1.64 o                         
  -4  -4  11          0.12          0.44         0.40 o                         
  -3  -4  11         30.86         25.08         2.94 o                         
  -2  -4  11        100.17        104.22         3.53 o                         
  -1  -4  11         64.88         66.08         4.39 o                         
   0  -4  11         15.54          9.87         1.75 o                         
   1  -4  11         81.43         83.06         3.00 o                         
   2  -4  11          9.42          8.85         1.03 o                         
   3  -4  11         25.95         22.38         1.68 o                         
  -6  -3  11         40.97         59.35         2.74 o                         
  -5  -3  11        122.72        146.94         4.98 o                         
  -4  -3  11          2.69          2.55         0.58 o                         
  -3  -3  11          0.05          0.14         0.38 o                         
  -2  -3  11         35.13         35.74         2.15 o                         
  -1  -3  11          0.60         -0.10         0.51 o                         
   0  -3  11        108.38         99.26         3.53 o                         
   1  -3  11          2.54          1.71         0.64 o                         
   2  -3  11        121.71        124.99         3.44 o                         
   3  -3  11         87.40         93.50         2.56 o                         
  -6  -2  11          6.50          4.09         0.89 o                         
  -5  -2  11          3.79          3.75         0.74 o                         
  -4  -2  11         46.95         50.17         1.97 o                         
  -3  -2  11          2.81          2.62         0.59 o                         
  -2  -2  11         14.34         17.98         1.58 o                         
  -1  -2  11          1.40          0.29         0.54 o                         
   0  -2  11         67.49         65.92         2.38 o                         
   1  -2  11        155.95        168.58         6.17 o                         
   2  -2  11         72.94         73.71         3.60 o                         
   3  -2  11          1.76         -0.04         0.81 o                         
  -6  -1  11          9.35          9.42         0.97 o                         
  -5  -1  11          1.37          1.86         2.56 o                         
  -4  -1  11         35.62         36.22         2.18 o                         
  -3  -1  11         88.47         89.41         3.44 o                         
  -2  -1  11         20.10         22.60         1.38 o                         
  -1  -1  11          5.52          6.44         0.79 o                         
   0  -1  11         62.96         67.84         2.37 o                         
   1  -1  11         30.07         29.51         2.83 o                         
   2  -1  11          0.33         -1.00         1.00 o                         
   3  -1  11          1.88          1.12         0.76 o                         
  -6   0  11          5.80          5.89         1.25 o                         
  -5   0  11        184.21        197.16         6.76 o                         
  -4   0  11         83.50         85.27         3.32 o                         
  -3   0  11        146.37        160.99         4.71 o                         
  -2   0  11        252.91        257.86         5.35 o                         
  -1   0  11         22.09         22.76         1.62 o                         
   0   0  11          1.37          1.51         0.47 o                         
   1   0  11         34.16         35.67         2.09 o                         
   2   0  11          4.49          2.31         0.95 o                         
   3   0  11          0.41          0.90         0.75 o                         
  -7   1  11          0.97          0.50         0.54 o                         
  -6   1  11          1.92          2.01         0.84 o                         
  -5   1  11         57.77         53.56         3.57 o                         
  -4   1  11         30.10         27.20         1.96 o                         
  -3   1  11         14.71         14.12         1.40 o                         
  -2   1  11        131.73        129.13         4.32 o                         
  -1   1  11         10.57          9.83         1.35 o                         
   0   1  11        123.24        139.52        13.86 o                         
   1   1  11          2.34          1.02         0.70 o                         
   2   1  11         53.54         48.23         2.94 o                         
  -6   2  11          0.02          0.53         1.10 o                         
  -5   2  11        110.64        119.37         5.86 o                         
  -4   2  11         45.94         40.74         3.57 o                         
  -3   2  11        116.36        119.94         3.35 o                         
  -2   2  11          0.04         -0.33         0.33 o                         
  -1   2  11          1.00          0.66         0.47 o                         
   0   2  11        137.07        140.17         4.78 o                         
   1   2  11         29.31         32.35         2.23 o                         
   2   2  11         35.72         40.06         3.44 o                         
  -6   3  11         18.74         19.51         2.17 o                         
  -5   3  11         36.52         40.81         3.38 o                         
  -4   3  11        149.23        161.51         4.85 o                         
  -3   3  11        226.10        228.74         5.56 o                         
  -2   3  11         26.30         27.42         1.76 o                         
  -1   3  11         25.24         23.88         2.12 o                         
   0   3  11          7.62          5.69         0.81 o                         
   1   3  11         22.84         26.08         1.87 o                         
  -6   4  11          2.69          3.56         1.00 o                         
  -5   4  11          0.54          0.84         0.70 o                         
  -4   4  11         27.60         29.74         1.59 o                         
  -3   4  11         83.83         88.41         3.31 o                         
  -2   4  11         79.99         80.77         2.85 o                         
  -1   4  11          0.87          0.61         0.49 o                         
   0   4  11        116.59        131.37         3.97 o                         
   1   4  11         39.39         40.46         3.46 o                         
  -5   5  11          5.54          4.34         0.73 o                         
  -4   5  11          3.29          4.27         0.61 o                         
  -3   5  11          6.37          5.88         0.88 o                         
  -2   5  11         12.41         12.56         1.09 o                         
  -1   5  11        129.06        152.59         4.23 o                         
   0   5  11         31.05         38.76         3.39 o                         
  -3   6  11         25.58         29.78         2.46 o                         
  -2   6  11          2.45          2.64         0.93 o                         
  -2  -6  12          0.30          0.78         0.65 o                         
  -1  -6  12         23.18          5.08         1.17 o                         
   0  -6  12         16.82         15.94         1.63 o                         
  -3  -5  12          2.62          1.46         0.70 o                         
  -2  -5  12         12.59         14.56         1.94 o                         
  -1  -5  12         66.94         78.85         4.71 o                         
   0  -5  12          6.93          6.13         0.82 o                         
   1  -5  12          2.98          3.51         0.63 o                         
  -4  -4  12         32.94         29.59         2.53 o                         
  -3  -4  12          2.68          3.14         0.68 o                         
  -2  -4  12         11.15          8.61         1.62 o                         
  -1  -4  12          0.20         -0.43         0.81 o                         
   0  -4  12          6.02          5.93         0.73 o                         
   1  -4  12          0.25         -0.19         0.40 o                         
   2  -4  12         18.69          9.91         1.17 o                         
  -5  -3  12          4.74          4.06         0.81 o                         
  -4  -3  12          6.51          4.19         0.72 o                         
  -3  -3  12          9.16          7.83         1.36 o                         
  -2  -3  12          0.76          0.58         0.57 o                         
  -1  -3  12        213.00        220.62         5.07 o                         
   0  -3  12          0.44          1.43         0.63 o                         
   1  -3  12         23.84         22.77         1.50 o                         
   2  -3  12        120.61        151.20         4.43 o                         
  -5  -2  12         14.68         14.90         1.08 o                         
  -4  -2  12          5.80          6.08         0.71 o                         
  -3  -2  12         37.73         34.65         2.08 o                         
  -2  -2  12          1.89          1.38         0.75 o                         
  -1  -2  12         10.37          9.75         1.17 o                         
   0  -2  12         17.41         12.60         1.84 o                         
   1  -2  12         29.61         27.85         2.21 o                         
   2  -2  12         90.31         88.12        13.27 o                         
  -6  -1  12          2.02          1.97         0.69 o                         
  -5  -1  12         50.86         48.32         3.11 o                         
  -4  -1  12         20.46         19.87         1.55 o                         
  -3  -1  12         34.11         33.39         1.62 o                         
  -2  -1  12         78.49         84.14         3.25 o                         
  -1  -1  12         31.37         26.21         1.82 o                         
   0  -1  12         46.43         40.99         2.24 o                         
   1  -1  12         10.25          7.92         1.17 o                         
   2  -1  12          2.64          1.08         0.75 o                         
  -6   0  12          0.44          0.85         0.58 o                         
  -5   0  12          2.48          1.31         0.81 o                         
  -4   0  12        494.21        550.77         7.47 o                         
  -3   0  12        106.80        114.25         2.97 o                         
  -2   0  12          1.26          0.98         0.43 o                         
  -1   0  12         17.85         19.26         1.25 o                         
   0   0  12         28.89         24.68         1.75 o                         
   1   0  12          8.51         10.77         1.61 o                         
  -6   1  12          6.09          6.68         1.18 o                         
  -5   1  12        147.78        165.47         5.64 o                         
  -4   1  12         32.33         36.15         1.63 o                         
  -3   1  12         20.99         20.17         2.16 o                         
  -2   1  12          4.68          4.56         0.75 o                         
  -1   1  12         75.21         85.27         2.94 o                         
   0   1  12          4.64          4.40         0.81 o                         
   1   1  12         25.51         29.20         2.49 o                         
  -6   2  12        104.21        124.88         4.29 o                         
  -5   2  12          0.12          0.22         0.51 o                         
  -4   2  12         63.75         60.83         3.77 o                         
  -3   2  12         68.68         70.78         3.89 o                         
  -2   2  12         44.49         52.15         2.04 o                         
  -1   2  12         26.73         27.16         2.05 o                         
   0   2  12          0.98          1.71         0.45 o                         
   1   2  12         14.18         15.11         2.18 o                         
  -5   3  12         19.71         19.62         1.11 o                         
  -4   3  12        478.25        488.32        21.65 o                         
  -3   3  12          0.06          0.06         0.82 o                         
  -2   3  12          6.21          6.90         0.91 o                         
  -1   3  12         30.14         32.48         2.13 o                         
   0   3  12        232.55        277.58         5.76 o                         
  -5   4  12         69.06         71.97         3.63 o                         
  -4   4  12        157.53        167.00         9.53 o                         
  -3   4  12          0.03         -0.24         0.42 o                         
  -2   4  12         46.04         49.54         2.31 o                         
  -1   4  12         19.45         21.52         1.60 o                         
  -3   5  12          1.79          2.25         0.82 o                         
  -2   5  12          0.84          1.13         0.65 o                         
  -2  -5  13          6.49          7.25         1.27 o                         
  -1  -5  13         13.51          9.94         1.44 o                         
  -3  -4  13          8.79         10.22         1.46 o                         
  -2  -4  13          1.73          0.66         0.72 o                         
  -1  -4  13          1.83          0.69         0.61 o                         
   0  -4  13          0.30          1.53         1.77 o                         
  -4  -3  13         28.92         26.50         2.22 o                         
  -3  -3  13          0.45         -0.42         0.42 o                         
  -2  -3  13         26.01         31.42         1.81 o                         
  -1  -3  13         13.06         14.84         1.93 o                         
   0  -3  13          0.86          0.60         0.42 o                         
   1  -3  13         19.90         17.69         1.50 o                         
  -4  -2  13          3.15          1.94         0.72 o                         
  -3  -2  13         16.16         19.25         1.44 o                         
  -2  -2  13          1.94          2.24         0.67 o                         
  -1  -2  13         17.03         15.98         1.97 o                         
   0  -2  13          4.06          2.59         0.58 o                         
  -5  -1  13         45.91         52.67         2.66 o                         
  -4  -1  13         60.57         61.23         2.74 o                         
  -3  -1  13          8.15          7.46         1.27 o                         
  -2  -1  13         37.44         39.79         2.07 o                         
  -1  -1  13         47.45         42.40         3.13 o                         
   0  -1  13         17.41         12.65         6.98 o                         
  -5   0  13         12.21         13.69         1.05 o                         
  -4   0  13          6.38          5.41         0.65 o                         
  -3   0  13          2.88          2.81         0.58 o                         
  -2   0  13          1.81          1.72         0.63 o                         
  -1   0  13         65.36         66.57         2.67 o                         
   0   0  13          2.03          2.44         0.76 o                         
  -5   1  13        124.81        145.51         4.48 o                         
  -4   1  13        116.98        130.95         3.29 o                         
  -3   1  13          1.04          0.57         0.33 o                         
  -2   1  13          7.94          8.18         0.77 o                         
  -1   1  13         15.71         15.37         1.29 o                         
   0   1  13         25.55         34.16         2.51 o                         
  -4   2  13         66.42         79.60         2.50 o                         
  -3   2  13          0.85          0.81         0.59 o                         
  -2   2  13         12.38         14.57         1.48 o                         
  -1   2  13         77.24         74.81        19.28 o                         
  -4   3  13          0.18         -0.36         0.38 o                         
  -3   3  13         32.58         42.70         2.71 o                         
  -2   3  13          0.30          0.10         0.41 o                         
  -2  -3  14         12.18         12.46         1.52 o                         
  -3  -2  14         99.32        122.48        10.92 o                         
  -2  -2  14          7.05         10.65         1.46 o                         
  -1  -2  14          2.81          3.75         0.98 o                         
  -4  -1  14         36.96         35.80         2.11 o                         
  -3  -1  14         17.85         15.15         1.25 o                         
  -2  -1  14          2.13          4.39         1.06 o                         
  -1  -1  14          0.45          3.38         0.87 o                         
  -4   0  14        158.20        208.13         5.07 o                         
  -3   0  14          0.09         -0.15         0.50 o                         
  -2   0  14         14.02         17.56         1.19 o                         
  -3   1  14          1.98          1.33         0.43 o                         
  -2   1  14          1.77          3.24         0.84 o                         
                                                                                
