# Supplementary material for: Crystal structure of 4,10-dimeth­oxy-13-methyl-6H,12H-6,12-epimino­dibenzo[b,f][1,5]dioxocine
Source: Acta Crystallogr E Crystallogr Commun. 2017 Feb 21;73(Pt 3):410–2. doi: 10.1107/S2056989017002328 (PMC5347066; doi:10.1107/S2056989017002328)
Supplement: Supplementary file 4 [file e-73-00410-Isup4.cml]

<?xml version="1.0" ?>
<cml>
<molecule id="m1">
  <atomArray>
    <atom id="a1" elementType="C"
          x2="-4.454999923706055" y2="2.1450339001915673" />
    <atom id="a2" elementType="C"
          x2="-5.788669264754313" y2="1.3750169596325268" />
    <atom id="a3" elementType="C"
          x2="-5.788669264754313" y2="-0.16501692148555414" />
    <atom id="a4" elementType="C"
          x2="-4.454999923706055" y2="-0.9350338620445946" />
    <atom id="a5" elementType="C"
          x2="-3.121330582657796" y2="-0.16501692148555414" />
    <atom id="a6" elementType="C"
          x2="-3.121330582657796" y2="1.3750169596325268" />
    <atom id="a7" elementType="C"
          x2="2.5299999713897705" y2="2.2550338548920372" />
    <atom id="a8" elementType="C"
          x2="1.196330630341512" y2="1.4850169143329968" />
    <atom id="a9" elementType="C"
          x2="1.196330630341512" y2="-0.055016966785084165" />
    <atom id="a10" elementType="C"
          x2="2.5299999713897705" y2="-0.8250339073441246" />
    <atom id="a11" elementType="C"
          x2="3.863669312438029" y2="-0.055016966785084165" />
    <atom id="a12" elementType="C"
          x2="3.863669312438029" y2="1.4850169143329968" />
    <atom id="a13" elementType="O"
          x2="-2.3513305826577957" y2="2.7086960814605625" />
    <atom id="a14" elementType="C"
          x2="0.4263306303415123" y2="2.8186960361610325" />
    <atom id="a15" elementType="C"
          x2="-2.032386139630513" y2="-1.2539613645128374" />
    <atom id="a16" elementType="O"
          x2="-0.49238613963051314" y2="-1.2539613645128374" />
    <atom id="a17" elementType="N"
          x2="0.027749300883630534" y2="1.3311702636758673" />
    <atom id="a18" elementType="C"
          x2="-1.5122506991163696" y2="1.331170263675867" />
    <atom id="a19" elementType="O"
          x2="2.5299999713897705" y2="-2.3650339073441247" />
    <atom id="a20" elementType="C"
          x2="3.8636790932178062" y2="-3.1350339073441247" />
    <atom id="a21" elementType="O"
          x2="-4.454999923706055" y2="3.6850339001915673" />
    <atom id="a22" elementType="C"
          x2="-5.94252569619122" y2="4.08361522964945" />
  </atomArray>
  <bondArray>
    <bond atomRefs2="a1 a2" order="1" />
    <bond atomRefs2="a1 a6" order="2" />
    <bond atomRefs2="a2 a3" order="2" />
    <bond atomRefs2="a3 a4" order="1" />
    <bond atomRefs2="a4 a5" order="2" />
    <bond atomRefs2="a5 a6" order="1" />
    <bond atomRefs2="a7 a8" order="1" />
    <bond atomRefs2="a7 a12" order="2" />
    <bond atomRefs2="a8 a9" order="2" />
    <bond atomRefs2="a9 a10" order="1" />
    <bond atomRefs2="a10 a11" order="2" />
    <bond atomRefs2="a11 a12" order="1" />
    <bond atomRefs2="a6 a13" order="1" />
    <bond atomRefs2="a8 a14" order="1" />
    <bond atomRefs2="a13 a14" order="1" />
    <bond atomRefs2="a5 a15" order="1" />
    <bond atomRefs2="a15 a16" order="1" />
    <bond atomRefs2="a9 a16" order="1" />
    <bond atomRefs2="a14 a17" order="1" />
    <bond atomRefs2="a17 a15" order="1" />
    <bond atomRefs2="a17 a18" order="1" />
    <bond atomRefs2="a10 a19" order="1" />
    <bond atomRefs2="a19 a20" order="1" />
    <bond atomRefs2="a1 a21" order="1" />
    <bond atomRefs2="a21 a22" order="1" />
  </bondArray>
</molecule>
</cml>
